# Supplementary material for: Stress-induced changes in group behaviour
Source: Sci Rep. 2019 Nov 20;9:17200. doi: 10.1038/s41598-019-53661-w (PMC6868208; doi:10.1038/s41598-019-53661-w)
Supplement: Supplementary file 3 — Dataset [file 41598_2019_53661_MOESM3_ESM.csv]

group	condition	meanDistances	cvDistances	meanNearNeighbour	cvNearNeighbour	convexHull	meanExpanse	cvExpanse	cornerDistance	wallDistance	density	cvClusterSize	singleton	erraticMovement	chase	stationary	swimmingHeight
1	0	23.9307	0.6416	7.569	0.4396	591.2935	16.8614	0.4851	22.3347	8.1012	0.1905	0.8571	1	0	0	1	0
1	0	23.1178	0.6763	4.023	0.6036	392.0738	16.9271	0.415	21.8083	7.2055	0.2381	0.2474	0	0	1	1	0
1	0	22.7406	0.5749	4.251	0.7261	288.3463	15.585	0.4826	20.6892	7.4369	0.1429	0.2857	1	0	1	0	0
1	0	27.0824	0.5805	6.3784	0.8293	639.1796	19.9752	0.2177	22.1474	10.1714	0.1429	0.5471	1	0	1	1	1
1	0	26.0069	0.63	6.0852	0.7218	482.8964	19.5752	0.2225	23.2419	9.9728	0.3333	0.6547	1	0	1	1	0
1	0	23.9551	0.6074	5.439	0.7698	331.8581	17.5246	0.3097	20.7897	8.7426	0.1905	0.5471	1	0	0	1	0
1	0	23.7608	0.4963	6.8753	0.3408	516.3175	16.6767	0.2941	15.7936	6.6331	0.0952	0.3912	1	0	0	1	0
1	0	24.6275	0.5439	5.9111	0.4149	516.4358	17.9104	0.2123	17.9968	8.1576	0.1429	0.2857	1	0	1	1	1
1	0	22.4862	0.5284	5.9811	0.7572	377.2738	15.9608	0.2993	16.8888	6.4849	0.1429	0.5471	1	0	1	1	1
1	0	23.4357	0.6352	4.866	0.8512	483.8061	17.8023	0.181	20.4225	7.8517	0.2381	0.6547	1	0	0	1	1
1	0	19.2137	0.579	7.2545	0.6807	324.706	13.2512	0.4691	19.6657	4.3438	0.2381	0.6547	1	0	0	1	0
1	0	18.0752	0.6851	8.0108	0.8657	344.7864	11.8342	0.7219	17.8017	4.073	0.1905	0.9897	1	0	0	1	0
1	0	16.6789	0.8192	8.0386	1.0305	217.7294	11.132	0.8205	15.1058	4.0313	0.4286	0.9897	1	0	0	1	0
1	0	15.3982	0.8734	7.8104	1.2065	218.7656	10.1593	0.9036	15.6629	3.1927	0.4286	0.9897	1	0	0	1	0
1	0	23.6422	0.5716	5.9755	0.3666	454.6612	17.3468	0.2261	17.5587	7.9193	0.0952	0.3912	1	0	0	1	1
1	0	21.9661	0.6877	6.1384	0.2545	378.2463	15.7565	0.4927	20.5516	7.6038	0.1905	0.9897	1	0	0	1	1
1	0	22.5937	0.7237	5.6647	0.3199	375.0394	16.4037	0.505	19.8088	8.5455	0.381	0.6061	0	0	0	1	1
1	0	23.4418	0.7283	5.7514	0.6555	501.3984	17.1433	0.4904	18.8215	8.9327	0.2381	0.8571	1	0	0	1	1
1	0	20.6647	0.771	4.4509	0.3421	304.9077	15.2566	0.5195	20.8206	7.3811	0.4286	0.6061	0	0	1	1	1
1	0	22.822	0.6554	6.5509	0.3887	395.2087	16.0672	0.5048	20.508	8.0425	0.1905	0.6547	1	0	1	1	0
1	0	22.2308	0.6912	5.728	0.5684	335.8193	15.8014	0.5227	20.6165	8.0495	0.3333	0.6547	1	0	1	1	0
1	0	20.3592	0.8021	3.9648	0.5094	194.4213	15.0342	0.5586	20.5907	7.5933	0.4286	0.6061	0	0	0	1	0
1	0	21.3306	0.7076	5.6666	0.5477	401.2748	15.4054	0.499	21.1254	7.2149	0.1905	0.8571	1	0	0	1	0
1	0	21.7619	0.7163	4.2181	0.3579	283.5682	15.5258	0.5437	20.1449	7.905	0.2381	0.2474	0	0	0	1	1
1	0	22.0421	0.8591	3.5964	0.6428	318.3369	17.0709	0.5028	18.3746	9.4739	0.4762	0.6061	0	0	0	1	1
1	0	21.9594	0.742	4.6052	0.5892	303.0193	16.0229	0.5147	19.992	8.3147	0.2857	0.6547	1	1	1	1	0
1	0	23.1723	0.6937	5.3702	0.502	390.6674	16.7938	0.4707	19.5077	8.466	0.1905	0.5471	1	1	0	1	0
1	0	22.3029	0.6306	6.1962	0.5911	302.6655	15.3626	0.535	21.3356	7.6285	0.1905	0.5471	1	0	0	1	0
1	0	20.8351	0.7978	3.5581	0.5611	251.5539	15.5785	0.5195	18.9997	7.8381	0.4762	0.6061	0	0	0	1	0
1	0	17.1962	0.8788	7.6462	1.1636	234.9861	12.2166	0.7434	14.7654	5.0017	0.4286	0.9897	1	1	0	1	0
1	0	18.6278	0.7535	6.8661	1.2431	272.8646	12.6401	0.7116	15.1125	5.2038	0.2857	0.6547	1	0	0	1	0
1	0	15.5388	1.0473	7.423	1.7002	198.9024	10.4036	1.0555	12.8247	4.4353	0.4762	1.0102	1	0	1	1	0
1	0	18.3561	0.7098	7.5291	0.9348	231.6632	12.0347	0.7447	15.086	4.3585	0.2381	0.6547	1	0	0	1	0
1	0	14.7511	1.1629	7.256	1.7621	117.4492	10.253	1.096	11.4032	4.9682	0.6667	1.0102	1	0	0	1	0
1	0	17.129	0.7724	6.9957	1.0626	158.912	11.1601	0.8249	16.2591	4.4001	0.2381	0.9897	1	0	0	1	0
1	0	16.1382	0.9821	7.7674	1.6111	266.8394	11.1145	0.9251	12.6224	4.4452	0.4762	1.0102	1	0	0	1	0
1	0	17.0812	0.9381	6.7128	2.0286	277.1268	11.6438	0.9006	12.4041	4.521	0.2857	0.4949	1	0	0	1	0
1	0	13.4625	1.3233	6.8322	2.1025	95.0159	10.1633	1.0834	11.5807	4.6289	0.7143	1.0102	1	0	0	1	0
1	0	15.6969	0.9907	7.5184	1.5578	223.3359	10.398	1.0188	12.8836	4.1716	0.5238	1.0102	1	0	0	1	0
1	0	17.569	0.7763	8.8155	1.0755	337.3639	10.9057	0.9358	13.3527	3.8594	0.2381	0.9897	1	0	0	1	0
1	0	14.5588	1.1851	7.3838	1.9071	168.0444	10.5562	1.0278	11.2739	4.8162	0.6667	1.0102	1	0	0	1	0
1	0	15.7831	1.045	8.0118	1.6486	204.6812	10.8688	0.9921	12.3175	4.7987	0.5238	1.0102	1	0	0	1	0
1	0	16.105	0.9399	8.0468	1.2631	198.6324	10.9458	0.909	12.8021	4.3151	0.4286	0.9897	1	0	0	1	0
1	0	15.4699	0.9029	8.0583	1.2212	150.7903	9.6938	1.0467	14.5071	3.6526	0.381	1.0102	1	0	0	1	0
1	0	15.0414	1.0367	6.8178	1.89	182.5207	10.1854	1.0198	12.1021	3.9333	0.5714	1.0102	1	0	0	1	0
1	0	17.3346	0.7519	8.1984	0.9858	277.8884	11.5774	0.7468	15.822	4.0234	0.2381	0.8571	1	0	1	1	0
1	0	14.8294	0.9821	7.8422	1.4122	178.1937	9.6454	1.0492	15.036	3.4982	0.5238	1.0102	1	0	0	1	0
1	0	16.5109	0.7921	8.5758	1.1027	269.1121	10.499	0.8993	13.7708	3.3357	0.2381	0.4949	1	0	0	1	0
1	0	15.6145	0.8802	7.5056	1.497	308.5518	10.7127	0.8243	12.2816	2.8084	0.4762	0.9897	1	0	0	1	0
1	0	14.763	1.0489	7.5565	1.5704	163.6713	10.0507	1.021	11.7027	3.8818	0.6667	1.0102	1	0	1	1	0
1	0	15.8225	0.8458	7.8707	1.3616	312.2929	10.3092	0.902	12.4776	2.7931	0.381	0.9897	1	0	1	1	0
1	0	15.3857	0.9604	7.5493	1.5263	221.0692	10.2797	0.9682	11.1372	3.2703	0.4762	1.0102	1	0	1	1	0
1	0	17.3114	0.8888	8.9081	1.3929	349.5173	11.5982	0.8862	12.0948	4.4198	0.381	1.0102	1	0	0	1	0
1	0	16.2204	0.9246	7.6431	1.4765	220.7429	10.5653	0.9856	12.7594	4.3344	0.2857	1.0102	1	0	0	1	0
1	0	15.7191	1.0819	7.7649	1.8305	247.2298	11.1448	0.9679	10.8612	4.8575	0.4762	1.0102	1	0	0	1	0
1	0	15.7645	0.9743	8.0565	1.3674	212.2858	10.7648	0.9354	12.482	4.299	0.4286	0.9897	1	0	1	1	0
1	0	15.9316	0.9348	7.4772	1.2863	201.1343	10.9238	0.8842	13.1292	4.232	0.381	0.9897	1	0	0	1	0
1	0	16.5419	0.8772	7.7817	1.2777	246.8598	10.9979	0.8908	13.1973	4.2177	0.3333	0.9897	1	0	0	1	0
1	0	15.4474	1.0251	7.9673	1.4776	188.7155	10.1579	1.071	12.4613	4.3994	0.5714	1.0102	1	1	0	1	0
1	0	18.6697	0.7771	8.6462	0.9257	327.519	13.2037	0.6387	15.3079	5.346	0.381	0.9897	1	0	0	1	0
1	0	16.5026	0.9469	8.1359	1.3807	252.9302	10.8705	0.9847	12.412	4.7517	0.4286	1.0102	1	0	0	1	1
1	0	20.9684	0.8274	4.7347	0.8156	327.2933	15.916	0.5166	17.7988	8.1018	0.4286	0.9897	1	0	0	1	0
1	0	14.4608	1.1258	7.3268	1.8113	187.9847	10.0541	1.0566	12.0681	4.1872	0.619	1.0102	1	0	0	1	0
1	0	16.0526	0.9544	7.9819	1.5681	279.0315	10.8477	0.9371	11.6364	4.1932	0.5238	1.0102	1	0	1	1	0
1	0	15.998	1.0049	7.5855	1.5955	222.957	10.9833	0.9562	11.8571	4.6698	0.4762	1.0102	1	0	0	1	0
1	0	22.1863	0.8023	6.12	1.0912	505.7747	16.6547	0.5143	17.6186	8.5559	0.381	0.9897	1	0	0	1	0
1	0	16.3666	0.752	5.9755	1.2005	246.4446	11.7045	0.5809	12.4788	3.0974	0.381	0.9897	1	0	0	1	0
1	0	21.4272	0.8612	2.8642	0.5279	253.58	16.6157	0.5022	18.0849	8.8747	0.4762	0.6061	0	0	0	1	0
1	0	18.0177	0.7682	7.9965	0.9203	223.5313	12.6155	0.6531	14.95	4.8683	0.3333	0.9897	1	0	1	1	0
1	0	16.185	0.9502	7.8967	1.4914	243.0884	10.7049	0.9794	12.4783	4.1037	0.4762	1.0102	1	0	0	1	0
1	0	15.1316	1.0078	7.3018	1.4352	139.9325	10.3937	0.9582	12.4174	4.1428	0.4286	0.9897	1	0	0	1	0
1	0	15.1825	1.089	7.8853	1.6561	144.736	10.4484	1.0399	12.4246	4.661	0.6667	1.0102	1	0	0	1	0
1	0	15.0151	1.0178	7.1402	1.5086	164.408	10.0201	1.0314	12.113	3.7366	0.4762	1.0102	1	0	0	1	0
1	0	15.7453	1.0254	7.8361	1.6704	246.9999	10.8808	0.9638	11.7486	4.2798	0.4762	1.0102	1	0	1	1	0
1	0	16.1138	0.9838	7.9379	1.6614	272.7457	11.1204	0.9224	12.1017	4.4528	0.4762	1.0102	1	0	1	1	0
1	0	16.649	0.9909	8.5777	1.5366	302.9696	11.4793	0.932	12.0018	4.7519	0.4762	1.0102	1	0	0	1	0
1	0	16.5895	0.9811	8.3944	1.6275	324.2345	11.5444	0.9014	12.1313	4.642	0.4286	0.9897	1	0	1	1	0
1	0	15.8372	1.0054	8.3387	1.606	303.2577	11.0632	0.9189	11.9309	4.1886	0.4762	0.9897	1	0	1	1	0
1	0	17.2742	0.9041	8.3824	1.5719	364.6239	11.7393	0.8711	12.2819	4.5075	0.381	0.9897	1	0	0	1	0
1	0	16.1975	0.8635	7.6935	1.2792	226.3	10.6687	0.8968	13.0102	3.7173	0.2857	0.6547	1	0	0	1	0
1	0	15.526	0.9526	7.3576	1.4893	194.2055	10.414	0.9514	12.9551	3.9427	0.4286	1.0102	1	0	1	1	0
1	0	14.086	1.1134	7.1604	1.7252	166.5195	9.8166	1.0384	10.9107	3.5859	0.6667	1.0102	1	0	0	1	0
1	0	15.0886	1.0284	7.6009	1.6723	214.1901	10.3451	0.9841	11.5363	3.8699	0.619	1.0102	1	0	1	1	0
1	0	15.7541	1.0466	8.383	1.5419	224.8882	10.6376	1.0363	12.0388	4.7399	0.5714	1.0102	1	0	1	1	0
1	0	14.7734	0.9505	6.9525	1.4542	147.9042	9.9202	0.9467	12.368	3.0901	0.381	0.9897	1	0	0	1	0
1	0	14.4016	0.953	7.6529	1.3715	174.7065	9.4225	1.0058	12.0954	2.8624	0.5238	1.0102	1	0	0	1	0
1	0	13.8078	1.2308	6.9218	1.9222	104.0884	9.9579	1.0871	11.9888	4.4423	0.7143	1.0102	1	0	0	1	0
1	0	15.3486	0.8679	8.1244	1.2255	240.5925	9.9068	0.9458	11.8336	2.7356	0.4286	1.0102	1	0	0	1	0
1	0	14.5791	0.9682	7.4838	1.4249	222.4067	9.6477	0.9972	11.6663	2.7437	0.4762	0.9897	1	0	0	1	0
1	0	15.8296	0.9669	8.2488	1.4623	262.6814	10.7769	0.9341	13.0058	4.1649	0.4286	0.9897	1	0	0	1	0
1	0	15.0485	0.9106	7.5894	1.4107	250.2201	10.1441	0.8959	11.9747	2.7929	0.4762	1.0102	1	0	0	1	0
1	0	16.2899	0.7047	6.9547	1.0188	181.2273	10.9318	0.6846	15.366	3.0764	0.2857	0.8571	1	0	0	1	0
1	0	16.7727	0.7078	6.407	1.1012	197.8788	11.1932	0.7012	15.8926	3.4352	0.2857	0.6547	1	0	0	1	0
1	0	22.6138	0.7309	5.6854	0.4654	433.1431	16.4871	0.5026	19.268	8.4649	0.2857	0.9897	1	0	0	1	0
1	0	24.0162	0.6282	6.4984	0.6291	338.0076	17.662	0.3244	23.397	8.8838	0.1905	0.8571	1	0	0	1	0
1	0	25.4326	0.7309	2.9645	0.8616	315.7837	20.199	0.1713	24.2199	11.3048	0.3333	0.6547	1	0	0	1	0
1	0	24.789	0.6764	5.2551	0.6244	367.0551	19.0539	0.2199	22.9066	10.0336	0.3333	0.6547	1	0	0	1	0
1	0	22.2806	0.7523	7.0122	0.7517	501.6861	16.3341	0.5149	17.8644	8.1879	0.381	0.9897	1	0	0	1	0
1	0	22.8683	0.7891	5.8606	0.6181	449.2832	17.0795	0.5111	18.9724	9.321	0.381	0.9897	1	0	0	1	0
1	0	22.7024	0.7204	7.2448	0.6769	453.3178	16.2678	0.537	19.445	8.4126	0.2857	0.9897	1	0	0	1	0
1	0	22.8251	0.7503	5.6477	0.7229	452.3008	16.8722	0.4889	18.482	8.7611	0.2381	0.9897	1	0	0	1	0
1	0	23.5627	0.697	6.3676	0.6263	560.0945	17.2162	0.4508	19.3428	8.5609	0.2381	0.8571	1	0	0	1	0
1	0	23.0723	0.7931	4.9174	0.646	428.3438	17.3791	0.4925	18.3493	9.5196	0.3333	0.9897	1	0	0	1	0
1	0	21.8598	0.7829	5.7193	0.7214	399.5816	16.3002	0.5075	18.3262	8.2915	0.3333	0.9897	1	0	0	1	0
1	0	23.8123	0.6405	7.7493	0.8219	556.0876	17.1828	0.4108	19.9403	8.2805	0.2381	0.8571	1	0	0	1	0
1	0	22.1513	0.8702	4.1688	1.0403	358.5476	17.1965	0.5112	18.8301	9.5171	0.4286	0.9897	1	0	1	1	0
1	0	22.6281	0.7417	5.9833	0.7637	504.3411	16.6352	0.4931	17.9565	8.3825	0.3333	0.9897	1	1	0	1	0
1	0	22.4915	0.7272	5.6559	0.5906	382.9795	16.0208	0.5614	19.7212	8.5345	0.1905	0.8571	1	0	0	1	0
1	0	24.4631	0.6353	6.2108	0.5956	402.2492	18.4362	0.2281	22.6618	9.2197	0.1905	0.8571	1	0	0	1	0
1	0	22.5512	0.6647	5.7455	0.7597	488.1233	16.2365	0.4514	18.2458	7.5201	0.0952	0.3912	1	0	0	1	0
1	0	22.89	0.742	6.2853	0.5904	465.8479	16.7777	0.502	19.0569	8.7714	0.3333	0.9897	1	0	0	1	0
1	0	24.7633	0.5933	7.3396	0.6881	505.4646	17.988	0.314	21.0764	8.8777	0.1429	0.6389	1	0	1	1	0
1	0	24.4734	0.6329	6.7082	0.6946	597.3742	17.0445	0.5074	19.9334	8.6276	0.1429	0.8571	1	0	1	1	0
1	0	24.4399	0.6216	6.4866	0.5621	607.4641	17.2087	0.4614	19.6354	8.4434	0.1429	0.8571	1	0	0	1	0
1	0	24.1213	0.6313	5.5914	0.7199	571.2	17.076	0.4579	19.4056	8.1101	0.1905	0.5471	1	0	1	1	0
1	0	24.5057	0.6306	7.5161	0.4057	590.5999	17.1409	0.4922	19.1886	8.7158	0.1429	0.8571	1	0	1	1	0
1	0	26.2782	0.5244	6.3992	0.4492	629.1126	18.5656	0.3121	21.6597	9.1243	0.0952	0.3912	1	0	0	1	0
1	0	28.3718	0.6214	6.2891	0.4438	687.5918	21.4578	0.1699	24.8043	11.985	0.1905	0.8571	1	0	0	1	0
1	0	28.0327	0.5237	8.5607	0.4836	700.6413	19.8126	0.3094	20.7502	10.5653	0.0476	0.3499	1	0	1	1	0
1	0	29.0015	0.6097	6.6768	0.6121	699.8115	21.8053	0.176	24.8049	12.0366	0.1429	0.6389	1	0	1	1	1
1	0	28.9637	0.639	6.0442	0.4263	615.2151	22.0118	0.1889	24.5468	12.0793	0.1429	0.8571	1	1	0	1	0
1	0	27.8631	0.5846	7.0686	0.4222	570.2944	20.4477	0.2527	24.1298	11.4011	0.1429	0.5471	1	1	0	1	0
1	0	26.6989	0.6736	5.5514	0.6794	510.7538	20.6073	0.188	24.1108	11.1562	0.2857	0.8571	1	0	1	1	0
1	0	26.1255	0.5777	7.2211	0.9079	458.9727	18.5133	0.3814	17.0106	9.4534	0.0952	0.3912	1	0	0	1	0
1	0	27.6115	0.6152	3.6361	0.7516	506.3556	20.8935	0.1459	19.3704	11.2975	0.2381	0.2474	0	0	0	1	0
1	0	26.3079	0.5854	6.3455	0.5839	430.6559	18.8607	0.3517	21.3773	9.9595	0.1429	0.5471	1	0	0	1	0
1	0	26.2385	0.5761	7.0309	0.4307	543.3729	19.1687	0.2574	17.1678	9.7767	0.0952	0.6389	1	0	1	1	0
1	0	27.1184	0.578	6.2965	0.4893	628.0792	20.1106	0.1784	18.0501	10.3603	0.1429	0.5471	1	0	1	1	1
1	0	25.6361	0.6239	4.6255	0.732	389.7218	19.3163	0.2012	18.0501	9.759	0.1905	0.4949	1	0	0	1	0
1	0	26.809	0.6998	3.1598	0.7522	361.1651	21.0557	0.1482	19.741	11.646	0.2857	0.202	0	0	1	1	1
1	0	27.5067	0.6199	6.2978	0.3876	572.6541	20.6811	0.2039	24.1377	11.2607	0.0952	0.3912	1	0	1	1	0
1	0	23.829	0.7184	4.0273	0.9871	353.5076	17.1944	0.5154	14.8375	9.1788	0.1905	0.5471	1	0	0	1	0
1	0	23.5731	0.7242	3.3514	0.6174	318.6248	17.2155	0.4889	14.7859	9.3431	0.1429	0.2857	1	0	1	1	0
1	0	24.689	0.5449	6.2754	0.3931	444.9763	16.523	0.5151	17.5239	8.4502	0.1429	0.5471	1	0	1	1	1
1	0	24.7156	0.7553	2.7234	0.5256	391.4814	18.474	0.4632	14.2451	10.0463	0.2381	0.2474	0	0	0	1	1
1	0	27.6039	0.6977	3.2758	0.9989	415.5834	21.6823	0.1393	20.005	12.2195	0.2857	0.4949	1	0	0	1	0
1	0	26.505	0.6439	5.0497	0.6849	456.8779	20.0451	0.2295	23.0537	10.8104	0.2381	0.6547	1	0	1	1	0
1	0	26.6368	0.5954	5.8038	0.808	579.6984	19.8871	0.1822	22.8423	10.1091	0.1905	0.5471	1	0	1	1	0
1	0	24.2428	0.668	3.9746	0.7964	368.4042	17.1153	0.5126	14.6789	8.4318	0.1429	0.2857	1	0	1	1	0
1	0	27.2703	0.5843	5.7068	1.0265	516.585	20.0521	0.2425	17.6846	10.0518	0.1905	0.5471	1	0	0	1	0
1	0	26.968	0.6093	4.5151	0.7883	531.402	19.1912	0.412	14.9797	9.7542	0.1429	0.2857	1	0	0	1	0
1	0	28.1434	0.6279	4.816	0.9977	618.0014	21.3841	0.1568	19.5689	11.4408	0.1905	0.5471	1	0	0	1	0
1	0	25.3589	0.6247	5.3723	0.9903	374.4291	17.7922	0.4759	15.8455	8.8325	0.1905	0.5471	1	0	0	1	0
1	0	26.5802	0.6314	5.4468	0.7891	409.6859	19.8847	0.2567	16.8972	9.8522	0.1905	0.5471	1	0	1	1	0
1	0	27.4105	0.5471	7.1628	0.878	737.3642	20.0303	0.1912	16.6067	9.4091	0.1905	0.5471	1	0	0	1	0
1	0	29.598	0.6553	4.5631	1.052	550.352	22.8151	0.1377	20.9309	12.3479	0.2857	0.4949	1	0	0	1	0
1	0	28.4935	0.6407	4.7062	0.8264	593.8483	21.8398	0.1307	19.5431	11.9076	0.2381	0.4949	1	0	1	1	0
1	0	26.9774	0.5677	6.8349	0.927	643.2451	19.6442	0.2564	16.6704	9.5005	0.1905	0.5471	1	0	1	1	1
1	0	27.1513	0.6305	4.8586	0.7764	451.4282	20.5813	0.1815	17.7432	10.6156	0.1905	0.5471	1	0	1	1	1
1	0	23.4309	0.645	5.5966	0.6733	370.3621	16.3599	0.5151	15.022	7.828	0.1429	0.5471	1	0	1	1	1
1	0	24.2534	0.5053	8.2272	0.8628	670.6948	16.2304	0.4704	22.6851	6.2918	0.1429	0.5471	1	0	1	1	1
1	0	26.0638	0.6241	5.9404	1.2748	506.5724	18.6252	0.4192	15.8052	9.4107	0.1905	0.5471	1	0	1	1	0
1	0	27.8035	0.6178	5.2589	1.0987	599.4151	21.0343	0.1564	19.13	11.2668	0.1905	0.5471	1	0	0	1	0
1	0	27.7226	0.5822	6.579	0.8268	602.5412	20.453	0.2202	17.6191	10.4456	0.1905	0.5471	1	0	0	1	0
1	0	25.1341	0.7073	4.9762	1.0038	475.4115	18.3738	0.4633	14.6914	9.4356	0.2381	0.6547	1	0	0	1	0
1	0	23.8991	0.6976	4.9821	1.0145	477.7835	17.4843	0.4477	13.6177	8.6503	0.3333	0.6547	1	0	0	1	0
1	0	24.9504	0.7789	3.3545	1.5511	445.3484	19.0409	0.4335	13.8667	9.6581	0.3333	0.6547	1	0	0	1	0
1	0	24.8501	0.7694	3.5226	1.2212	398.6813	18.8469	0.439	14.1531	9.9012	0.3333	0.6547	1	0	1	1	0
1	0	24.739	0.694	4.6369	0.8827	443.4344	18.0838	0.4454	14.5326	9.2514	0.2381	0.6547	1	0	1	1	0
1	0	24.3106	0.6959	4.6292	0.7265	427.9906	17.8118	0.4408	14.8151	8.5423	0.2381	0.6547	1	0	0	1	0
1	0	25.6612	0.6041	6.3469	0.8446	496.6045	18.0466	0.4424	15.647	9.0924	0.1905	0.5471	1	0	0	1	0
1	0	25.3168	0.6134	5.8076	0.6886	426.583	18.7594	0.2652	17.1533	9.4371	0.1905	0.5471	1	0	0	1	0
1	0	21.1447	0.6852	8.5103	0.8912	423.499	14.9258	0.5343	9.2475	5.4833	0.2857	0.8571	1	0	0	1	0
1	0	23.192	0.5526	8.5453	0.8404	642.5316	16.1499	0.4054	13.3261	6.4213	0.1905	0.5471	1	1	1	1	0
1	0	24.2378	0.6043	5.9741	0.5878	345.5739	17.8161	0.2839	19.0111	7.9547	0.2381	0.4949	1	0	0	1	0
1	0	20.6482	0.595	7.941	0.994	404.4179	13.6995	0.5934	10.153	4.5059	0.1905	0.5471	1	0	0	1	0
1	0	18.5632	0.8216	9.0865	1.205	344.1043	12.1089	0.874	7.6248	5.2188	0.2381	0.9897	1	0	0	1	0
1	0	27.6633	0.6899	4.5706	0.2939	404.5372	21.5926	0.1612	20.9993	12.3392	0.3333	0.202	0	0	0	1	0
1	0	22.2522	0.6609	5.1106	0.8339	387.217	16.1448	0.4222	11.4597	6.5244	0.3333	0.6547	1	0	1	1	0
1	0	23.7216	0.6971	5.971	0.6382	470.5351	17.2254	0.4695	13.095	8.4791	0.2857	0.8571	1	0	0	1	0
1	0	19.1922	0.7521	7.4211	1.0985	235.6039	13.0491	0.7054	9.9186	5.0152	0.3333	0.6547	1	0	0	1	0
1	0	23.8471	0.6626	4.4673	0.7599	372.4932	17.1746	0.4476	11.8753	8.0144	0.1905	0.5471	1	0	0	1	0
1	0	24.7708	0.746	3.9664	0.9712	426.6264	18.5809	0.4393	13.6681	9.6449	0.3333	0.6547	1	0	0	1	0
1	0	20.1516	0.7113	9.3904	0.9408	425.8069	13.9006	0.6249	8.6169	5.172	0.2381	0.8571	1	0	0	1	1
1	0	20.9447	0.7107	9.1553	0.9397	414.7636	14.5998	0.5978	9.1036	5.7139	0.2381	0.8571	1	0	0	1	0
1	0	25.1291	0.6934	5.0573	0.633	547.6276	18.4701	0.4273	13.9427	9.374	0.2857	0.6547	1	0	1	1	1
1	0	22.9544	0.6388	7.7325	0.6764	471.4363	16.3288	0.4532	11.6721	7.0059	0.2381	0.8571	1	0	1	1	1
1	0	24.3388	0.7598	3.1141	0.7446	379.964	18.2727	0.4563	14.3053	9.6654	0.3333	0.6061	0	0	1	1	1
1	0	23.5851	0.664	7.9857	0.7649	617.3843	16.8451	0.4745	12.3819	7.9882	0.2381	0.8571	1	0	1	1	1
1	0	21.2657	0.6616	9.8529	0.8398	490.0492	14.5773	0.5839	9.1506	5.4814	0.1905	0.8571	1	0	1	1	0
2	0	20.0593	0.4602	7.701	0.5712	419.1428	13.6468	0.3626	20.1394	3.7062	0.0952	0.3912	1	0	1	1	1
2	0	13.0769	0.3881	6.6182	0.2767	222.5761	8.6643	0.3683	17.0583	3.278	0.1905	0.6547	1	0	1	1	0
2	0	19.464	0.5731	8.6331	0.718	415.6098	12.6834	0.6158	12.2157	3.7051	0.0952	0.3912	1	0	0	1	0
2	0	22.9747	0.4237	11.0149	0.3223	633.9623	15.394	0.3708	21.4119	4.6498	0	0	1	0	0	1	0
2	0	17.7951	0.6085	7.8672	0.7591	354.7783	11.515	0.6697	14.0372	2.9703	0.1905	0.5471	1	0	1	1	0
2	0	10.2249	0.383	5.6884	0.2255	134.3352	6.787	0.356	9.0955	5.6655	0.2857	1.0102	1	0	1	1	1
2	0	24.7274	0.5068	8.1829	0.4912	640.2273	17.6953	0.2204	20.5596	7.1885	0.0952	0.3912	1	0	1	1	1
2	0	19.7851	0.5186	7.5203	0.4974	432.9877	13.7698	0.3605	13.8245	3.8165	0.0952	0.6389	1	1	0	1	1
2	0	15.6515	0.3821	6.4568	0.5183	293.7395	10.7377	0.2083	8.8082	1.2015	0.1429	0.2857	1	0	1	1	0
2	0	17.4049	0.4355	6.4071	0.6216	353.8847	12.2211	0.175	11.8516	0.6605	0.1905	0.5471	1	0	1	1	0
2	0	19.462	0.5293	6.7687	0.407	462.2117	13.5498	0.3742	11.1443	3.2728	0.1905	0.9897	1	0	1	1	0
2	0	15.8936	0.4292	8.0661	0.2215	295.8371	10.4189	0.4483	13.1743	0.5247	0.0476	0.3499	1	0	1	1	0
2	0	23.5376	0.5244	7.6182	0.4087	519.45	15.8732	0.4698	19.7798	7.0093	0.0952	0.3912	1	0	1	1	0
2	0	19.9636	0.5378	8.4593	0.5111	382.7538	13.0118	0.5784	15.1522	4.3057	0.0952	0.3912	1	0	1	1	0
2	0	19.8984	0.503	8.4021	0.5897	489.4824	12.6366	0.6099	20.4559	3.8985	0.0952	0.3912	1	0	1	1	0
2	0	14.6043	0.4486	7.7939	0.3653	278.0736	9.5985	0.4612	12.1946	1.0912	0.0952	0.6389	1	0	1	1	0
2	0	16.9625	0.5761	6.5885	0.71	360.1813	11.6892	0.468	11.9969	2.0952	0.2381	0.8571	1	0	1	1	0
2	0	26.3604	0.5226	7.7632	0.584	666.7007	18.9673	0.2242	23.752	8.985	0.0952	0.3912	1	0	1	1	0
2	0	21.6909	0.4165	9.7327	0.5513	552.3449	14.7818	0.2964	16.2094	3.2958	0.0476	0.3499	1	0	1	1	1
2	0	21.6446	0.4273	11.6196	0.4881	563.3218	14.5203	0.3708	15.9389	3.4471	0.0476	0.3499	1	0	1	1	1
2	0	20.3608	0.402	7.9693	0.3183	504.3106	14.0936	0.1937	17.956	2.327	0.0952	0.3912	1	0	1	1	0
2	0	22.1717	0.4871	8.7415	0.691	564.7909	15.4018	0.3219	15.8038	5.0823	0.1429	0.6389	1	0	1	1	0
2	0	20.6998	0.5483	6.0482	0.4257	296.1928	13.8476	0.5201	17.6213	4.8827	0.0952	0.3912	1	0	0	1	1
2	0	20.9876	0.4976	11.0897	0.6028	576.6649	13.7383	0.5248	15.7439	3.8165	0.1429	0.8571	1	0	1	0	1
2	0	24.196	0.4568	11.8867	0.2747	615.7876	15.5446	0.5344	19.9043	6.505	0	0	1	0	1	1	1
2	0	16.4182	0.4447	7.345	0.4098	293.0945	10.9893	0.3995	11.1002	1.1276	0.1429	0.5471	1	0	1	1	1
2	0	16.8963	0.6196	7.9033	0.8006	235.0802	10.3793	0.8017	12.6992	2.7916	0.1905	0.5471	1	0	1	1	0
2	0	22.288	0.5104	10.0165	0.4831	614.7935	14.6175	0.5331	20.6281	5.2003	0.0476	0.3499	1	0	1	1	1
2	0	21.3542	0.4894	7.7241	0.3016	461.0492	14.8317	0.326	17.7884	4.5702	0.0476	0.3499	1	0	1	1	1
2	0	16.4581	0.4096	9.0472	0.4542	364.2684	10.6226	0.4747	21.3291	0.4102	0.0952	0.3912	1	0	0	1	1
2	0	19.3044	0.4589	7.418	0.44	390.4059	13.2488	0.3282	19.8867	1.1339	0.1429	0.5471	1	0	1	1	1
2	0	20.5121	0.508	8.2456	0.7773	440.3098	13.6179	0.4965	14.1754	3.3545	0.0952	0.3912	1	0	1	1	1
2	0	17.3851	0.5247	8.0637	0.5853	390.4677	10.9929	0.6417	17.5804	1.4444	0.0952	0.3912	1	0	1	1	1
2	0	18.6521	0.5291	7.507	0.5328	404.382	12.0655	0.589	21.4442	2.3216	0.1905	0.8571	1	0	0	1	1
2	0	13.5615	0.5762	5.5528	0.6054	217.2656	9.4598	0.4311	15.2736	1.4069	0.2857	0.9897	1	0	1	1	1
2	0	17.6976	0.4071	8.3221	0.3245	393.116	12.0486	0.287	17.4123	1.2385	0.0476	0.3499	1	1	0	1	1
2	0	21.2819	0.4439	7.8454	0.8605	555.3403	14.2241	0.4033	20.4002	2.7778	0.0952	0.3912	1	1	1	1	0
2	0	20.989	0.46	9.0438	0.6298	458.1047	14.3012	0.3569	16.5499	4.0867	0.0476	0.3499	1	0	1	1	0
2	0	23.7273	0.4366	9.3971	0.6955	591.6692	16.0125	0.3613	20.1245	5.1175	0.0952	0.3912	1	1	1	1	0
2	0	19.8261	0.4873	7.7513	0.5745	461.8608	13.4155	0.4151	22.1504	3.2462	0.0952	0.6389	1	1	1	1	0
2	0	21.8896	0.4678	9.5247	0.6323	591.5251	14.2135	0.5161	20.8599	4.6278	0.0952	0.3912	1	1	0	1	0
2	0	22.2576	0.5391	6.4638	0.6204	329.8577	14.6915	0.5464	18.7751	6.2029	0.0952	0.3912	1	1	1	1	0
2	0	23.842	0.482	6.5544	0.7375	529.6637	16.2104	0.3927	21.2301	6.5993	0.1429	0.2857	1	0	1	0	0
2	0	19.3407	0.4159	8.3256	0.503	445.8942	13.1822	0.2949	13.109	1.3071	0.0476	0.3499	1	0	1	1	0
2	0	20.3557	0.4337	9.3356	0.4339	487.5562	13.7001	0.3672	12.3895	1.9495	0.0952	0.6389	1	0	1	1	0
2	0	15.5082	0.3989	6.271	0.342	285.6277	10.6241	0.2453	13.1621	2.4001	0.1905	0.5471	1	0	1	1	1
2	0	21.332	0.4687	10.0517	0.3636	510.2136	14.0143	0.4839	13.9038	4.3357	0	0	1	0	1	1	1
2	0	22.6775	0.4138	12.3694	0.4261	704.6786	14.7174	0.4627	18.342	4.2122	0	0	1	0	1	1	1
2	0	18.1751	0.5212	8.4574	0.5721	355.0672	12.131	0.4961	16.9346	0.972	0.0952	0.6389	1	1	1	1	1
2	0	22.816	0.5	9.7241	0.3092	462.326	15.0545	0.5053	15.729	3.8926	0.0476	0.3499	1	1	1	0	1
2	0	16.8423	0.3963	9.4752	0.2526	426.2219	10.624	0.5272	15.1312	1.6008	0.0476	0.3499	1	1	1	0	1
2	0	18.4257	0.4979	6.7523	0.5484	314.3859	12.3508	0.457	11.6563	0.2925	0.1429	0.2857	1	0	0	1	1
2	0	17.1573	0.3989	8.6919	0.5316	402.7136	11.5627	0.3179	11.2483	0.5572	0.0476	0.3499	1	0	0	0	1
2	0	17.5377	0.4634	8.0231	0.1933	276.6556	11.8475	0.3912	12.02	0.7254	0.0952	0.3912	1	0	1	0	1
2	0	20.1318	0.4159	6.7789	0.663	492.3841	13.8665	0.2468	12.9496	1.685	0.1429	0.2857	1	0	0	1	1
2	0	18.6789	0.5924	7.7246	0.632	296.1727	12.2008	0.6301	13.4734	3.9958	0.1905	0.5471	1	0	1	1	1
2	0	17.9781	0.4121	7.8075	0.6724	425.4991	11.8862	0.4028	12.9527	0.0473	0.0952	0.3912	1	0	0	1	1
2	0	22.18	0.4579	7.1289	0.5346	449.7608	15.2247	0.3262	13.6789	4.0243	0.0952	0.3912	1	0	0	1	1
2	0	23.1918	0.3952	11.5853	0.2603	682.2783	15.0941	0.4351	15.4243	3.8241	0	0	1	0	0	1	1
2	0	11.5134	0.4227	6.3522	0.3046	174.629	7.3999	0.4997	8.3304	4.1837	0.1905	0.9897	1	0	0	1	1
2	0	11.6709	0.4451	5.624	0.2988	158.2888	7.7175	0.4388	7.0544	4.2694	0.1429	0.5471	1	0	0	1	1
2	0	18.5621	0.6719	8.4401	0.8556	270.0628	12.1387	0.7107	14.4786	4.5335	0.0952	0.6389	1	0	0	1	1
2	0	11.2043	0.5024	4.9508	0.9027	155.1653	7.0746	0.6236	7.9044	5.4948	0.2381	0.9897	1	0	0	1	1
2	0	17.1685	0.4669	7.9401	0.6283	326.4277	11.6264	0.3873	10.9806	0.5889	0.1429	0.6389	1	0	0	1	1
2	0	20.5564	0.4466	8.3506	0.5228	480.506	14.066	0.3226	17.0359	2.4795	0.0476	0.3499	1	0	0	1	1
2	0	18.1737	0.4825	5.695	0.8354	322.3621	12.5903	0.3257	14.6935	2.0486	0.1905	0.5471	1	0	0	1	1
2	0	16.3905	0.422	6.3822	0.4112	333.9555	11.1194	0.3225	11.3019	2.1723	0.0952	0.3912	1	0	1	1	1
2	0	19.2258	0.3517	10.0756	0.3829	496.7368	13.02	0.2281	8.3499	0.1961	0.0476	0.3499	1	1	0	1	1
2	0	12.1072	0.5028	5.1036	0.3565	170.9459	7.8309	0.5624	6.6076	3.7773	0.2857	0.6547	1	0	1	1	1
2	0	18.2909	0.5225	6.7867	0.5333	383.8969	12.4314	0.4441	10.4909	1.9889	0.1905	0.8571	1	0	0	1	1
2	0	21.186	0.4623	10.1836	0.4008	458.41	13.4189	0.5774	19.8251	4.3345	0.0476	0.3499	1	0	1	1	1
2	0	14.7708	0.5966	7.4822	0.8465	307.8079	9.5245	0.6659	10.3669	0.3517	0.1905	0.8571	1	0	1	1	1
2	0	19.265	0.5169	4.932	0.4017	360.344	13.4441	0.3483	13.4869	2.9927	0.1429	0.5471	1	0	0	1	1
2	0	20.7024	0.4057	9.8313	0.3376	519.3966	13.7907	0.3698	17.1418	2.8567	0.0476	0.3499	1	0	0	1	1
2	0	22.2593	0.3976	8.0914	0.4122	610.04	15.4005	0.1875	16.7217	3.4496	0.0952	0.3912	1	1	1	1	1
2	0	18.0961	0.3999	9.1002	0.6089	460.3619	11.8894	0.41	15.1389	0.0671	0.0476	0.3499	1	0	0	1	1
2	0	21.2214	0.565	6.9147	0.6981	279.8993	14.5259	0.4743	20.284	6.2231	0.1905	0.5471	1	1	1	1	1
2	0	21.7398	0.5655	4.7288	0.4593	280.2573	15.2519	0.3983	19.5518	5.8902	0.1905	0.5471	1	0	1	0	1
2	0	18.1111	0.546	8.498	0.5363	351.0058	11.4592	0.661	18.5821	2.8538	0.0952	0.6389	1	0	0	1	1
2	0	20.3645	0.5349	5.1664	0.5092	302.6447	14.3321	0.3433	19.9779	4.624	0.1429	0.2857	1	0	1	1	1
2	0	21.0666	0.5108	6.6613	0.666	408.1393	14.1849	0.4585	17.7805	4.4925	0.0952	0.3912	1	0	1	1	1
2	0	19.902	0.4594	7.4247	0.5318	423.3131	13.2425	0.4355	21.9261	2.7853	0.0952	0.3912	1	0	0	1	0
2	0	23.0675	0.4494	7.9359	0.4367	585.7225	15.464	0.3999	18.684	5.0387	0.0952	0.3912	1	1	0	1	1
2	0	21.3241	0.5256	6.8268	0.516	370.7398	14.2015	0.5071	21.6631	5.4826	0.0952	0.3912	1	1	0	1	1
2	0	16.796	0.4357	6.4227	0.2975	317.0205	11.4173	0.3333	12.7588	0.911	0.0952	0.3912	1	0	0	1	1
2	0	18.3044	0.5255	7.9014	0.5041	348.336	12.2952	0.4826	16.1314	2.8007	0.0952	0.6389	1	0	1	1	1
2	0	15.5579	0.5303	4.548	0.3605	239.9759	10.6622	0.4278	13.6018	0.6702	0.2857	0.6061	0	0	0	1	1
2	0	11.3001	0.5302	5.5503	0.5924	159.1578	7.0623	0.6754	8.7605	3.4195	0.3333	0.9897	1	0	1	0	1
2	0	13.4165	0.406	7.1799	0.128	215.1687	8.8878	0.3893	13.5865	1.8642	0.0952	0.3912	1	0	1	0	1
2	0	15.7504	0.5352	6.6024	0.4728	196.3769	10.4669	0.5237	12.1627	1.3035	0.1905	0.5471	1	0	1	0	1
2	0	17.8661	0.5715	8.1184	0.8525	351.2442	11.5706	0.6295	14.1355	2.8561	0.1905	0.6547	1	0	0	1	1
2	0	18.5923	0.4524	7.84	0.2184	346.7491	12.2018	0.4696	16.4251	1.9302	0.0476	0.3499	1	0	0	1	1
2	0	13.347	0.5034	5.3479	0.7731	215.0797	8.9967	0.4465	9.6617	1.7799	0.3333	0.6547	1	0	1	1	1
2	0	19.8126	0.4142	9.5251	0.3048	423.8906	13.2427	0.3679	19.4665	1.8474	0.0476	0.3499	1	0	0	1	1
2	0	16.5503	0.3994	9.0533	0.3599	357.7967	10.7209	0.4538	13.2054	0.6824	0.0476	0.3499	1	0	1	0	0
2	0	22.7302	0.4182	11.0384	0.3547	594.1175	14.9912	0.4174	20.2553	4.4936	0.0476	0.3499	1	0	0	1	0
2	0	17.8024	0.4339	6.3132	0.8447	354.6136	12.1017	0.3307	15.1912	0.1374	0.1429	0.2857	1	0	0	1	0
2	0	18.4346	0.5229	6.6069	0.9575	391.0022	12.5336	0.4435	20.7216	2.3707	0.0952	0.3912	1	0	1	1	0
2	0	12.8051	0.4644	7.033	0.5009	235.0468	8.1212	0.576	8.453	4.2444	0.2857	0.9897	1	0	1	1	0
2	0	17.2349	0.5027	6.0766	0.3966	297.929	11.8132	0.3921	13.6088	0.258	0.1429	0.5471	1	0	0	1	0
2	0	20.5881	0.4186	9.0202	0.3883	535.6271	13.8757	0.3432	16.3271	2.6834	0.0476	0.3499	1	0	1	0	0
2	0	13.3872	0.4754	5.7234	0.8556	247.7549	9.1092	0.3816	9.6189	3.7892	0.1905	0.5471	1	0	1	0	0
2	0	20.5281	0.5863	10.4387	0.8764	571.8828	13.7322	0.5625	10.6834	3.9809	0.0952	0.6389	1	1	0	1	0
2	0	18.4905	0.6448	8.501	0.9116	392.3145	12.0558	0.6894	12.0152	3.5394	0.1429	0.6389	1	0	0	1	0
2	0	11.2399	0.4757	5.3298	0.5936	160.8842	7.4557	0.4632	9.8592	5.3741	0.2857	1.0102	1	0	1	1	0
2	0	12.0455	0.4564	6.0519	0.5804	187.24	8.0272	0.4273	9.2045	4.6145	0.2381	0.6547	1	0	1	1	0
2	0	13.5142	0.4888	6.952	0.6993	254.3273	8.9004	0.4984	7.6884	2.4765	0.3333	1.0102	1	0	1	1	0
2	0	11.098	0.4486	6.311	0.495	177.6769	7.217	0.4922	8.6157	5.1178	0.2857	0.9897	1	0	1	1	0
2	0	12.258	0.4806	6.8438	0.5453	226.046	7.7867	0.5874	7.9215	2.9931	0.2381	0.9897	1	1	1	1	0
2	0	11.4651	0.4559	6.2057	0.6357	196.1367	7.5892	0.4476	7.2637	4.5863	0.3333	0.9897	1	0	1	1	0
2	0	9.2287	0.6157	4.4198	0.6497	70.6883	5.601	0.8252	8.1454	2.6874	0.4286	1.0102	1	0	1	1	0
2	0	17.2881	0.5951	8.7194	0.9939	404.8477	11.3135	0.6282	11.8021	1.8592	0.0952	0.3912	1	0	0	1	0
2	0	20.8339	0.4663	8.9937	0.4272	453.5473	13.2923	0.5622	17.6662	4.1526	0.0952	0.3912	1	0	1	1	0
2	0	11.2702	0.6045	5.8708	0.8776	187.0237	6.9669	0.7728	7.875	3.8619	0.381	0.9897	1	1	0	1	0
2	0	11.8577	0.4871	5.0669	0.5983	148.2003	7.6873	0.5402	8.8617	5.575	0.2381	0.9897	1	0	0	1	0
2	0	14.1704	0.414	7.6009	0.33	273.1013	9.2847	0.4336	10.2689	2.3749	0.0952	0.6389	1	0	1	1	0
2	0	13.5811	0.4795	3.5334	0.491	181.3424	9.2363	0.3887	7.5549	4.4629	0.2381	0.2474	0	0	1	1	0
2	0	14.4144	0.4365	6.4984	0.275	248.3186	9.5832	0.412	8.1526	1.7813	0.1429	0.5471	1	0	0	1	0
2	0	21.5604	0.5134	8.5027	0.3662	447.5229	14.6861	0.426	17.2943	4.6763	0.0952	0.6389	1	0	1	1	0
2	0	10.1002	0.6877	4.2396	1.1875	96.6734	6.676	0.7024	8.6145	5.5658	0.381	1.0102	1	0	0	1	0
2	0	13.6236	0.558	7.293	0.7957	286.83	8.7583	0.6339	8.6985	2.325	0.3333	0.9897	1	0	0	1	1
2	0	15.7371	0.6106	6.247	0.788	187.9495	10.5751	0.5777	11.1327	0.2082	0.2381	0.6547	1	0	0	1	0
2	0	16.6279	0.3804	8.9054	0.1568	336.6786	11.0499	0.3487	11.5202	0.202	0	0	1	0	0	1	1
2	0	14.1331	0.4276	6.6753	0.33	241.9047	9.1584	0.481	14.8659	3.4902	0.1429	0.2857	1	0	0	1	0
2	0	15.9564	0.5111	7.7029	0.6665	283.5459	10.7727	0.4508	13.1355	0.2099	0.1905	0.8571	1	0	0	1	0
2	0	16.1063	0.4209	6.1527	0.5706	296.3715	10.8986	0.331	12.1126	0.729	0.0952	0.3912	1	0	0	1	0
2	0	12.2021	0.5096	5.8611	0.6602	198.9724	7.359	0.7402	11.5712	2.8991	0.2381	0.9897	1	0	1	1	0
2	0	20.6864	0.5253	8.6379	0.5114	461.271	14.0063	0.4589	15.3461	4.2218	0.1429	0.6389	1	0	0	1	0
2	0	15.8733	0.4887	5.9158	0.7794	276.2857	10.7966	0.3999	12.4923	0.2938	0.1905	0.5471	1	0	0	1	0
2	0	11.45	0.5856	6.1154	0.9053	188.9945	7.5035	0.6147	7.5891	4.5946	0.2857	0.8571	1	0	1	1	0
2	0	12.8768	0.5024	6.8195	0.5898	243.3748	8.3038	0.5698	8.5841	3.2769	0.2381	0.9897	1	0	0	1	0
2	0	14.1416	0.4468	4.9589	0.7405	223.6092	9.5202	0.3826	11.7689	1.5636	0.0952	0.3912	1	0	0	1	0
2	0	14.6503	0.5011	5.2174	0.5524	243.3259	10.0673	0.3814	9.269	1.5417	0.2857	0.6547	1	0	0	1	0
2	0	17.7493	0.6338	7.2253	0.9227	263.081	11.5764	0.6771	13.8801	2.0459	0.2381	0.9897	1	0	0	1	0
2	0	10.914	0.6825	5.1343	0.93	120.1234	6.6741	0.8738	8.8322	5.8566	0.4286	1.0102	1	0	0	1	0
2	0	12.2472	0.5021	6.4124	0.6259	206.1801	7.9299	0.5588	8.2584	3.3749	0.1905	0.9897	1	0	1	1	0
2	0	12.5141	0.4517	5.9655	0.4501	190.2968	8.2047	0.4718	10.4282	4.1002	0.1429	0.5471	1	0	1	1	0
2	0	9.5528	0.4482	3.5064	0.9693	120.2647	6.4877	0.3533	8.0463	5.0208	0.2381	0.6547	1	0	0	1	0
2	0	9.7903	0.4247	4.197	0.4837	105.9926	6.3653	0.4683	7.7665	4.3605	0.2857	0.6061	0	0	0	1	0
2	0	9.2217	0.4293	3.2978	0.6543	98.5942	6.2239	0.3517	7.5792	3.9871	0.2857	0.6061	0	0	0	1	0
2	0	9.3244	0.5057	4.8484	0.6487	122.3212	6.0081	0.5752	8.745	5.901	0.4286	1.0102	1	0	0	1	0
2	0	10.8904	0.6329	6.0734	0.8678	186.2121	6.7598	0.7913	7.5517	3.9235	0.4762	0.9897	1	0	0	1	1
2	0	9.2197	0.5031	4.3247	0.4613	95.146	5.9418	0.5722	8.0988	4.7954	0.4286	0.6061	0	1	0	1	1
2	0	9.6344	0.4433	4.0594	0.4042	97.2241	6.3515	0.4461	7.363	4.4369	0.3333	0	0	0	0	1	1
2	0	9.0836	0.6471	4.7076	0.9088	97.0383	5.8395	0.7251	9.6415	6.8423	0.5238	1.0102	1	0	1	1	1
2	0	14.4356	0.4713	8.2094	0.4352	297.595	9.1499	0.584	9.4657	2.294	0.2381	0.9897	1	0	0	1	1
2	0	14.0636	0.443	6.5192	0.4319	217.3965	9.3429	0.4219	10.2345	3.1502	0.1429	0.5471	1	1	0	1	1
2	0	17.665	0.5427	7.1004	0.7133	309.7468	11.9156	0.4904	12.0469	1.7871	0.1429	0.6389	1	0	1	1	0
2	0	15.0129	0.6209	5.3333	0.7719	158.0033	10.3897	0.5104	10.6984	0.9227	0.2857	0.6547	1	0	1	1	1
2	0	12.0536	0.6942	5.5072	0.8493	132.6463	8.2032	0.639	8.5151	2.0502	0.4286	0.9897	1	1	1	1	0
2	0	11.2452	0.6641	4.1134	0.8894	76.3285	7.3783	0.6946	6.7997	3.8558	0.3333	1.0102	1	0	0	1	0
2	0	16.8208	0.4819	7.4042	0.9881	393.2755	11.1147	0.4814	11.8528	0.0336	0.0952	0.3912	1	0	0	1	0
2	0	11.8119	0.4726	5.9795	0.7083	190.3292	7.6477	0.5289	10.2069	4.4441	0.2857	1.0102	1	0	0	1	0
2	0	17.4994	0.5077	5.164	0.498	297.9198	12.1171	0.3636	11.3916	1.5951	0.2381	0.6547	1	1	0	1	0
2	0	15.5849	0.4468	6.421	0.5125	288.4528	10.1335	0.4908	11.7233	0.3657	0.1429	0.5471	1	0	0	1	0
2	0	14.7452	0.4301	7.4249	0.34	271.4104	9.5662	0.4801	12.1256	1.2906	0.0952	0.3912	1	0	0	1	1
2	0	13.8969	0.4282	7.4244	0.6117	280.3505	9.0875	0.4547	12.0294	3.2549	0.1905	0.8571	1	0	1	1	1
2	0	15.8317	0.4525	6.6885	0.6973	287.6086	10.7935	0.3448	13.764	0.0739	0.1905	0.5471	1	0	0	1	0
2	0	13.4066	0.4658	5.9165	0.6128	230.7691	8.9626	0.4281	10.2353	2.1488	0.2381	0.6547	1	0	0	1	0
2	0	17.8729	0.4775	9.5229	0.7016	455.4468	11.4505	0.5622	14.4419	1.1183	0.1429	0.6389	1	0	0	1	0
2	0	14.3675	0.4137	7.7547	0.3361	242.0494	9.4123	0.434	9.4788	1.4964	0.0476	0.3499	1	0	0	1	0
2	0	21.1364	0.5197	7.5991	0.4222	493.2767	14.7446	0.3537	16.1755	4.7912	0.1905	0.6547	1	0	0	1	0
2	0	17.1037	0.582	8.4092	0.7419	379.4172	11.0415	0.6482	10.6362	1.6624	0.1905	0.6547	1	0	0	1	0
2	0	19.8895	0.4103	9.6052	0.4745	465.6815	13.2231	0.382	15.5156	2.6117	0.0952	0.3912	1	0	0	1	0
2	0	17.4167	0.4419	8.7987	0.3638	340.9421	11.1544	0.5283	17.2266	1.125	0.0476	0.3499	1	0	0	1	0
2	0	22.0124	0.4749	7.3273	0.4848	483.253	15.6338	0.1937	18.8702	5.1202	0.0952	0.3912	1	0	0	1	0
2	0	17.9401	0.5861	7.2912	0.9754	407.4413	12.8376	0.3596	12.7195	2.0846	0.2857	0.8571	1	0	0	1	0
2	0	20.1808	0.4728	10.6741	0.5657	516.866	13.4456	0.4467	15.0014	2.4514	0.1905	0.8571	1	0	0	1	0
2	0	16.2155	0.362	9.2156	0.146	330.0204	10.7119	0.3495	11.3269	0.6328	0	0	1	0	0	1	0
2	0	21.9101	0.5567	5.7174	0.7861	402.5273	15.2194	0.4189	16.7452	5.7787	0.1905	0.5471	1	0	0	1	1
2	0	9.4156	0.5598	4.8661	0.62	114.6336	6.0447	0.6392	8.0364	4.5812	0.4762	1.0102	1	0	0	1	1
2	0	9.2686	0.6541	4.6284	0.9286	114.0207	5.7699	0.8057	7.6455	3.9685	0.4286	0.9897	1	0	0	1	0
2	0	10.9322	0.4216	3.7454	0.2214	139.4128	7.3863	0.3376	7.9939	5.5572	0.1905	0.2474	0	0	0	1	0
2	0	13.4749	0.5234	7.0135	0.793	246.1596	8.6281	0.6092	9.9899	1.4611	0.2381	0.9897	1	0	0	1	0
2	0	17.9414	0.7004	8.9121	1.0869	402.6323	11.6431	0.7585	9.6304	3.1997	0.2381	0.9897	1	0	0	1	0
2	0	20.8082	0.5873	9.539	0.6883	475.035	14.1964	0.5103	13.9807	4.6489	0.1429	0.8571	1	0	1	1	0
2	0	13.3336	0.4093	6.1747	0.2934	216.4465	8.9432	0.3494	9.6622	4.434	0.1429	0.5471	1	0	0	1	0
2	0	12.3352	0.4099	6.2171	0.2372	171.3841	8.1169	0.4157	10.1088	3.7737	0.1905	0.6547	1	1	0	1	0
2	0	17.7649	0.5447	8.1062	0.5598	326.1563	11.2187	0.6644	14.1718	2.3271	0.0952	0.3912	1	0	0	1	0
2	0	16.3355	0.4021	6.5763	0.4006	334.5811	10.8609	0.3723	12.0593	0.1367	0.1429	0.2857	1	0	1	1	0
3	0	22.5611	0.4831	9.0983	0.305	486.0014	15.5263	0.3517	21.8566	6.1924	0.0952	0.3912	1	1	1	1	0
3	0	23.004	0.5282	9.2967	0.6517	443.9886	14.5015	0.6526	17.7586	6.909	0.0476	0.3499	1	0	0	1	1
3	0	23.7968	0.6811	4.8822	0.3439	331.2463	16.4466	0.5853	16.9373	7.9714	0.2381	0.6061	0	0	0	1	1
3	0	25.6597	0.5277	9.0005	0.4799	501.4823	16.5696	0.592	21.0385	9.175	0.0952	0.3912	1	0	1	1	1
3	0	17.9606	0.664	9.5061	0.8672	392.5581	10.8662	0.8792	14.3692	3.72	0.1905	0.5471	1	0	1	1	1
3	0	20.5472	0.5562	7.5111	0.5406	344.2882	13.1144	0.6499	21.1251	5.1935	0.0952	0.6389	1	0	0	0	1
3	0	20.4609	0.622	7.0786	0.8744	201.0712	12.9313	0.7392	17.7024	6.1373	0.0952	0.3912	1	0	1	1	1
3	0	18.0494	0.695	8.0063	0.7409	240.4869	11.9055	0.715	18.3416	4.4781	0.2381	0.9897	1	0	0	1	1
3	0	23.6848	0.5738	10.4671	0.657	484.8113	15.6263	0.585	16.4395	7.6586	0.0476	0.3499	1	0	1	1	1
3	0	23.2296	0.5184	9.825	0.5692	469.6998	15.2509	0.5387	22.3463	7.1375	0.0952	0.6389	1	0	1	1	1
3	0	16.3895	0.8993	8.2139	1.3561	278.5536	10.5881	0.9768	13.3288	4.5433	0.381	0.9897	1	0	1	0	1
3	0	22.0617	0.6063	6.949	0.5437	303.2192	15.829	0.3803	15.6399	7.4148	0.2857	0.6547	1	0	0	0	1
3	0	20.6675	0.5956	8.5194	0.4974	341.5329	13.1896	0.6898	19.0031	5.9795	0.1905	0.5471	1	0	0	1	1
3	0	25.7608	0.6364	7.7427	0.5737	593.3763	17.9799	0.5056	18.6057	9.9334	0.0952	0.3912	1	0	0	1	1
3	0	19.7479	0.5162	7.7884	0.4384	289.3173	12.6331	0.6043	16.2513	3.4922	0.1429	0.5471	1	1	0	1	1
3	0	22.9927	0.4994	9.3908	0.3251	472.5774	15.3358	0.4735	21.6398	5.7667	0.0476	0.3499	1	0	0	1	1
3	0	22.471	0.5181	7.3437	0.3807	408.8154	15.3312	0.4267	17.0466	6.627	0.0476	0.3499	1	0	0	1	1
3	0	26.5534	0.5931	7.2654	0.5273	358.5892	18.9869	0.3726	20.0449	9.6154	0.1429	0.6389	1	0	0	1	1
3	0	24.3854	0.6173	4.7264	0.4893	427.8697	17.3468	0.4242	20.0566	8.3797	0.1429	0.5471	1	0	0	0	1
3	0	20.3299	0.3689	11.5226	0.2041	496.4039	13.6183	0.3034	16.0054	0.9046	0	0	1	0	0	0	1
3	0	26.0036	0.7721	5.8905	0.939	520.9332	19.2583	0.5123	20.1133	11.0617	0.2381	0.9897	1	0	1	1	1
3	0	19.0734	0.5144	8.2791	0.7401	387.3431	12.5939	0.5188	19.0193	2.9224	0.0952	0.3912	1	1	0	0	0
3	0	20.2323	0.5165	7.283	0.9801	493.712	13.6335	0.4629	19.5727	2.2636	0.1429	0.5471	1	0	0	1	1
3	0	26.6914	0.5546	11.1523	0.5097	727.0087	18.0402	0.4985	21.2806	9.0547	0.0476	0.3499	1	0	0	0	1
3	0	28.2743	0.5229	8.6109	0.5594	745.5761	19.6631	0.3693	23.1064	10.3873	0.0952	0.3912	1	0	0	1	1
3	0	25.4222	0.7732	6.0084	0.765	437.2707	18.5765	0.5504	20.5357	11.7122	0.1905	0.8571	1	0	0	0	1
3	0	19.6799	0.5519	7.1496	0.7142	403.8361	13.3196	0.4914	14.6509	3.3934	0.1905	0.5471	1	0	0	0	1
3	0	20.6976	0.7039	8.5043	1.4057	509.5396	13.8894	0.6839	17.0175	4.2521	0.2381	0.6547	1	0	1	0	1
3	0	23.4011	0.6104	6.6219	0.7498	429.6006	15.6626	0.5878	15.1372	7.8051	0.2381	0.6547	1	0	1	0	1
3	0	23.4623	0.7104	5.8589	0.5822	435.9475	16.9006	0.51	20.1593	8.1673	0.2381	0.9897	1	0	0	0	1
3	0	25.3555	0.4898	12.2855	0.1988	556.8056	16.5892	0.5179	22.8291	7.3991	0	0	1	0	0	0	1
3	0	24.2993	0.6373	8.2415	0.695	302.1784	17.2776	0.4527	14.7521	7.3652	0.1905	0.8571	1	0	0	0	1
3	0	27.3019	0.4992	10.5201	0.55	589.3688	18.5621	0.4144	21.4353	8.2749	0.0476	0.3499	1	0	1	0	1
3	0	23.0519	0.446	9.906	0.2642	526.315	15.8508	0.3019	18.0273	5.4855	0	0	1	0	1	0	1
3	0	21.89	0.5773	11.1877	0.5558	557.0415	14.3036	0.6132	19.8163	5.7659	0.0476	0.3499	1	0	1	0	1
3	0	21.4715	0.4657	11.5322	0.3954	549.1702	13.7368	0.5543	16.249	4.1677	0.0476	0.3499	1	0	1	1	1
3	0	15.6695	0.4278	7.1757	0.2621	264.0803	10.5089	0.3725	8.4373	0.4588	0.0952	0.3912	1	0	0	1	1
3	0	10.0978	0.6005	4.655	0.9089	107.6958	6.7949	0.5628	5.9677	0.1242	0.381	0.9897	1	0	0	1	1
3	0	18.5595	0.5298	7.0905	0.4967	281.5089	12.6581	0.4422	10.0166	3.6066	0.1429	0.6389	1	0	1	0	1
3	0	13.995	0.5631	6.3425	0.6653	252.8317	9.4658	0.5063	4.6397	0.9989	0.2857	0.9897	1	0	0	0	1
3	0	19.4933	0.53	9.9831	0.4253	440.5588	12.3461	0.6428	9.7644	4.1674	0.1429	0.8571	1	1	0	0	1
3	0	21.6362	0.5761	5.7927	0.2126	265.5773	15.3745	0.3695	19.11	5.7203	0.1905	0.6547	1	0	1	1	1
3	0	22.5374	0.4801	9.0897	0.2276	503.1727	14.9171	0.4745	14.3899	5.0338	0.0476	0.3499	1	0	0	0	1
3	0	22.8335	0.5452	7.6886	0.3615	262.1443	15.3896	0.4956	17.5093	6.8515	0.0476	0.3499	1	0	1	0	1
3	0	11.8484	0.5812	6.1498	0.6821	162.0198	7.7196	0.6246	6.7337	2.2395	0.381	1.0102	1	0	1	1	1
3	0	17.2426	0.4094	9.6215	0.2291	358.503	11.0622	0.492	8.1842	0.339	0.0476	0.3499	1	0	0	1	1
3	0	11.2367	0.5433	6.0285	0.5807	161.2241	6.9215	0.7222	5.3096	0.1161	0.381	1.0102	1	0	1	0	1
3	0	12.3186	0.3762	5.5383	0.3711	203.333	8.317	0.2794	6.8114	3.8937	0.2381	0.6547	1	0	1	0	1
3	0	25.3181	0.4696	10.0636	0.2555	584.8479	17.4604	0.3246	19.1835	6.9044	0.0476	0.3499	1	1	0	0	1
3	0	20.3119	0.6378	7.9059	0.6164	383.1288	13.9059	0.5598	8.3306	5.4347	0.1905	0.8571	1	0	0	1	1
3	0	11.7917	0.4438	5.271	0.3959	152.1701	7.6426	0.4968	5.6329	2.5901	0.1905	0.6547	1	0	1	1	1
3	0	16.1867	0.6058	6.4325	1.1966	316.0638	10.8359	0.5823	4.17	0.5605	0.3333	0.6547	1	1	0	1	1
3	0	17.3531	0.7872	8.7954	1.3271	431.8946	11.9019	0.7235	6.4927	3.4519	0.381	0.9897	1	1	0	1	1
3	0	14.546	0.4522	5.7922	0.5559	271.5647	10.1068	0.2659	6.2988	1.0902	0.2381	0.4949	1	1	0	1	1
3	0	17.1393	0.4355	7.7283	0.379	300.249	11.6624	0.3291	19.3644	1.6232	0.1429	0.5471	1	0	0	1	1
3	0	12.8532	0.4969	5.8251	0.7045	222.2127	8.194	0.5941	4.9238	1.1555	0.1905	0.8571	1	0	1	1	1
3	0	19.0759	0.5848	6.2525	0.3718	149.9247	13.0535	0.499	12.6608	4.885	0.1905	0.6547	1	0	1	1	1
3	0	11.7184	0.7148	3.8479	1.0865	127.3324	8.1589	0.6056	5.3985	1.8113	0.4762	0.9897	1	0	0	1	1
3	0	19.8147	0.5315	10.2048	0.4415	375.4768	12.9204	0.5706	11.4719	4.6961	0.0952	0.6389	1	0	0	1	1
3	0	23.1376	0.5648	8.1619	0.3153	372.7606	15.7311	0.4936	21.3949	7.6439	0.0476	0.3499	1	1	0	1	1
3	0	21.2486	0.5315	8.1691	0.473	393.9533	14.1357	0.5168	12.2334	5.5868	0.0952	0.3912	1	1	0	0	1
3	0	17.943	0.4905	8.6311	0.4706	427.1552	12.0197	0.4504	10.2494	1.8231	0.1905	0.8571	1	1	0	0	1
3	0	16.8318	0.4487	8.907	0.548	364.0573	11.3304	0.3851	6.7913	0.3372	0.0952	0.6389	1	1	0	0	1
3	0	22.5235	0.4693	9.6177	0.4059	498.7582	15.1563	0.4113	19.7253	5.9593	0.0952	0.3912	1	1	0	1	1
3	0	17.5527	0.7573	8.591	1.2458	427.4055	11.0484	0.8858	6.4625	3.5388	0.3333	0.9897	1	1	0	1	1
3	0	24.9483	0.5705	7.0748	0.1569	429.1928	18.059	0.2887	19.7853	9.3389	0.1429	0.2857	1	1	0	0	1
3	0	23.32	0.6036	6.3169	0.4447	575.7802	16.5129	0.4202	13.9911	7.0482	0.1429	0.6389	1	1	0	1	1
3	0	19.0916	0.5847	5.2582	0.5177	170.0847	13.5327	0.3905	17.1639	4.5893	0.1429	0.5471	1	1	0	1	1
3	0	20.1615	0.4403	7.4323	0.454	471.8301	14.1366	0.1953	14.5375	3.1746	0.0476	0.3499	1	1	0	1	1
3	0	14.1095	0.4998	7.5997	0.7021	261.6477	8.5854	0.7107	11.6994	0.4937	0.1905	0.8571	1	1	1	1	1
3	0	15.7582	0.5687	6.0757	0.9121	272.4302	10.4139	0.5752	8.9611	0.8107	0.2857	0.6547	1	1	0	0	1
3	0	16.0923	0.5034	8.3218	0.5089	273.1641	10.6554	0.499	8.7881	1.2846	0.0952	0.6389	1	1	0	1	1
3	0	23.111	0.6555	7.8073	0.8458	455.0422	16.7345	0.421	12.7209	7.3704	0.2381	0.8571	1	1	0	1	1
3	0	20.4602	0.482	7.6351	0.139	452.1304	13.8558	0.406	11.0104	3.7549	0.0476	0.3499	1	1	0	0	1
3	0	14.8727	0.6006	6.7159	0.6537	244.916	9.8667	0.5997	6.6681	1.0545	0.2381	0.8571	1	1	0	1	1
3	0	26.6788	0.5738	7.2627	0.3254	458.0217	19.5287	0.243	18.3261	10.1055	0.0476	0.3499	1	1	0	1	1
3	0	17.0658	0.5412	8.7028	0.7406	414.0015	10.9783	0.6154	6.8662	0.3686	0.1429	0.6389	1	0	1	1	1
3	0	22.535	0.5008	8.4033	0.1055	437.9262	15.5677	0.3624	15.3192	5.846	0.0476	0.3499	1	0	1	1	1
3	0	24.2074	0.5504	7.8029	0.5745	395.7775	17.0102	0.3716	18.3779	6.9902	0.1429	0.5471	1	0	1	1	1
3	0	21.5063	0.4526	7.4729	0.4328	514.5552	14.2862	0.433	15.3373	4.2094	0.0952	0.3912	1	1	0	1	1
3	0	21.6004	0.5965	6.0375	0.2361	354.7509	14.5884	0.5486	15.0371	6.8975	0.1429	0.2857	1	1	0	1	1
3	0	23.5532	0.4892	7.9701	0.699	556.2775	16.6271	0.2556	13.2322	5.3445	0.1429	0.6389	1	1	0	1	1
3	0	12.0739	0.4707	6.9667	0.2499	172.7491	7.7246	0.5592	5.3495	0.2907	0.3333	1.0102	1	0	1	1	1
3	0	17.983	0.5323	6.9733	0.5122	413.8429	11.9106	0.5298	11.4723	2.2788	0.1905	0.8571	1	1	1	1	1
3	0	17.2409	0.4946	7.2483	0.3034	240.1971	11.6766	0.4212	11.0083	2.5844	0.0952	0.6389	1	0	1	1	1
3	0	14.021	0.4009	7.2133	0.4206	258.8484	9.1852	0.4205	19.9247	2.4296	0.1429	0.5471	1	0	0	0	1
3	0	16.52	0.6635	7.2296	0.9206	296.5265	10.6069	0.7448	7.6474	2.8324	0.2381	0.9897	1	0	0	1	1
3	0	8.5955	0.4947	3.8641	0.8915	98.6658	5.8945	0.3799	5.6637	2.5469	0.381	1.0102	1	1	0	1	1
3	0	20.8713	0.6643	6.6581	0.4187	200.9876	14.2247	0.6018	12.6909	7.1838	0.1905	0.8571	1	0	0	0	1
3	0	18.0612	0.5195	6.9734	0.398	314.089	11.8709	0.5369	11.4587	2.7501	0.0952	0.3912	1	0	1	1	1
3	0	10.6296	0.5722	5.2715	0.7664	117.0752	7.0761	0.5599	4.6234	2.8277	0.3333	1.0102	1	0	0	1	1
3	0	20.8817	0.6273	9.8065	0.9093	601.1552	14.5399	0.5011	8.3896	4.7195	0.2381	0.8571	1	0	0	1	1
3	0	18.9376	0.4881	7.1805	0.9619	429.441	12.7365	0.4354	9.7956	2.3063	0.1429	0.5471	1	0	0	0	1
3	0	11.8853	0.4274	5.129	0.4196	170.9702	7.9589	0.3773	4.7537	3.2477	0.1905	0.9897	1	0	0	1	0
3	0	17.0637	0.6845	6.9588	0.8804	123.1871	10.6903	0.822	10.884	4.1475	0.2381	1.0102	1	0	0	1	0
3	0	23.2432	0.6076	8.5613	0.7347	496.0166	16.4869	0.42	20.5239	7.3761	0.2381	0.8571	1	0	0	1	0
3	0	12.1933	0.4315	5.7808	0.1963	162.2975	8.1453	0.3905	4.2178	2.3761	0.2381	0.202	0	0	0	1	1
3	0	20.5613	0.6679	7.5605	0.7599	418.4612	14.2541	0.5619	11.5602	5.5916	0.2381	0.9897	1	0	0	0	1
3	0	12.6031	0.4722	7.0034	0.6033	233.1285	8.2892	0.4844	4.4818	2.7155	0.3333	1.0102	1	0	0	0	1
3	0	20.1272	0.5272	7.3735	0.332	332.6233	13.5361	0.4811	15.6284	4.9893	0.1429	0.5471	1	0	0	1	1
3	0	18.3783	0.5576	8.3625	0.6274	390.4113	12.1975	0.5519	18.3289	2.1903	0.1905	0.8571	1	0	0	0	1
3	0	15.9747	0.7239	5.9768	0.9246	262.8603	11.3108	0.5731	19.0578	2.8343	0.4286	0.9897	1	0	0	0	1
3	0	12.3341	0.556	4.856	0.6851	138.5075	7.716	0.6979	7.4165	3.3289	0.2381	0.6547	1	0	0	0	1
3	0	12.7121	0.5577	6.1509	0.8106	226.5374	8.121	0.6492	3.4578	1.5835	0.2857	0.9897	1	0	0	0	0
3	0	15.9644	0.6138	7.9018	0.6786	299.183	10.0788	0.7334	7.7434	2.0463	0.2381	0.9897	1	0	0	1	1
3	0	9.0586	0.6398	4.7562	1.0642	139.24	5.9321	0.6736	4.8432	2.833	0.4286	0.9897	1	0	0	1	1
3	0	10.2508	0.5392	4.2115	0.6296	108.6407	6.844	0.5153	3.7847	2.3446	0.3333	0.9897	1	0	1	0	1
3	0	17.361	0.448	8.8242	0.5133	386.513	11.4499	0.45	9.881	0.0597	0.0952	0.6389	1	0	0	0	1
3	0	14.3324	0.5528	7.3687	0.7529	246.4518	9.21	0.6297	6.2441	0.4348	0.1429	0.6389	1	0	1	0	1
3	0	16.4296	0.7501	7.7298	1.1187	289.0612	10.7433	0.7933	4.7837	3.1784	0.1905	0.8571	1	0	1	1	1
3	0	21.6301	0.4923	7.8994	0.4016	426.3579	15.1134	0.3064	14.3101	5.8052	0.0952	0.3912	1	0	0	0	1
3	0	22.3833	0.5378	7.5944	0.3325	455.078	15.2604	0.4531	22.8452	6.4531	0.0952	0.3912	1	0	0	0	1
3	0	16.534	0.5361	7.4552	0.5472	302.0673	11.0574	0.5072	8.83	0.9517	0.1429	0.8571	1	0	0	0	1
3	0	17.8032	0.4421	7.4116	0.6119	400.8723	12.2745	0.2847	8.2591	1.2117	0.1429	0.8571	1	0	0	0	1
3	0	15.503	0.4726	6.7488	0.5757	271.4231	10.1019	0.5113	7.1878	1.0801	0.1429	0.5471	1	0	0	0	1
3	0	26.8717	0.5862	5.9381	1.0938	629.8621	20.0834	0.1463	21.2957	9.9904	0.2857	0.4949	1	0	0	0	1
3	0	14.1434	0.4957	4.7228	0.3781	193.1534	9.7445	0.3649	10.7297	0.153	0.1905	0.2474	0	0	0	1	1
3	0	19.9498	0.4576	8.566	0.4733	374.0867	13.7359	0.3137	9.6413	3.2782	0.0952	0.6389	1	0	1	1	1
3	0	8.5405	0.5604	3.1398	0.6425	67.681	5.8845	0.4489	7.7537	2.7651	0.5238	0	0	0	0	0	1
3	0	20.6673	0.5257	5.1287	0.6187	360.0819	14.3923	0.3685	18.9192	5.0654	0.1429	0.2857	1	0	0	1	1
3	0	17.8638	0.4976	8.4164	0.7333	418.2863	11.508	0.5676	7.1317	1.621	0.0476	0.3499	1	0	0	0	1
3	0	21.4257	0.4597	8.4513	0.5898	486.5382	14.7865	0.3073	11.4289	3.4713	0.1429	0.5471	1	0	1	0	1
3	0	21.5046	0.504	9.8227	0.4108	558.4075	14.4113	0.4648	8.7397	4.5489	0.0952	0.6389	1	0	0	0	1
3	0	8.3962	0.4878	3.7906	0.7983	86.9596	5.5271	0.4986	7.1842	1.1644	0.4286	1.0102	1	0	0	0	1
3	0	11.1893	0.4521	5.7109	0.3056	135.2956	7.3352	0.4726	6.4661	0.0806	0.2381	1.0102	1	0	0	0	1
3	0	19.3539	0.667	8.1889	0.9657	333.2521	12.9946	0.6422	5.3936	3.2351	0.2381	0.6547	1	0	0	0	1
3	0	19.0476	0.4959	7.7015	0.4367	380.3739	12.8695	0.4303	15.8283	3.72	0.0952	0.6389	1	0	1	0	1
3	0	11.737	0.431	6.3371	0.2772	164.5775	7.4998	0.524	18.2804	4.0955	0.2381	1.0102	1	0	1	0	1
3	0	15.5387	0.3501	8.3604	0.2638	302.3638	10.4601	0.256	9.8192	2.9049	0.0476	0.3499	1	0	0	0	1
3	0	15.7877	0.5442	5.9442	0.5656	295.2995	10.6415	0.4942	3.3703	1.17	0.2381	0.9897	1	0	0	0	1
3	0	17.7147	0.6931	7.7595	1.1333	362.4089	11.5996	0.73	6.2991	3.4482	0.2381	0.6547	1	0	1	0	1
3	0	15.9954	0.4837	5.2607	0.2053	269.4456	10.6425	0.4631	4.5597	0.5858	0.1905	0.2474	0	0	0	0	1
3	0	23.24	0.4641	9.9493	0.3241	580.2501	15.6977	0.3924	10.6843	6.2591	0.0476	0.3499	1	0	0	0	1
3	0	12.3489	0.9164	6.1738	1.3995	157.5419	7.8715	1.0238	1.4611	0.9578	0.5714	1.0102	1	0	0	0	1
3	0	22.1679	0.7827	6.0731	0.9766	363.6269	16.2129	0.5599	19.6288	8.8589	0.2857	0.8571	1	0	0	0	1
3	0	18.368	0.5845	5.089	0.6459	208.2119	12.5575	0.5012	12.5011	4.3033	0.1905	0.5471	1	0	0	0	1
3	0	13.6746	0.495	6.0494	0.6852	231.3643	9.5177	0.3261	1.6813	0.6212	0.1905	0.8571	1	0	0	0	1
3	0	12.6382	0.5512	5.0408	0.3307	93.5607	8.1967	0.6049	5.1761	2.2289	0.2857	1.0102	1	0	0	0	1
3	0	16.703	0.5203	6.7515	0.456	289.861	11.497	0.401	1.8278	0.7229	0.1905	0.8571	1	0	0	0	1
3	0	22.1347	0.4882	7.1983	0.9566	512.7992	15.8289	0.1817	11.7627	4.8509	0.1905	0.5471	1	0	0	0	1
3	0	17.6849	0.3931	9.9736	0.458	462.0505	11.3817	0.467	5.6828	0.7143	0.0476	0.3499	1	0	0	0	1
3	0	18.3352	0.5115	7.5246	0.1519	333.8582	12.2587	0.4802	15.6519	3.3001	0.1429	0.5471	1	0	1	0	1
3	0	16.7784	0.6954	4.0188	0.8627	216.1861	12.3929	0.4147	7.6162	3.3995	0.3333	0.6547	1	0	0	0	1
3	0	18.7387	0.412	9.4845	0.3539	439.9201	12.1881	0.4542	17.1321	1.9628	0.0476	0.3499	1	0	0	0	1
3	0	19.088	0.545	6.6037	0.1736	221.0931	13.141	0.4321	11.3477	4.6463	0.1429	0.2857	1	0	0	0	1
3	0	22.2475	0.5396	5.7771	0.6923	330.7369	15.3909	0.4096	13.1521	6.5043	0.1429	0.2857	1	0	1	0	1
3	0	12.8473	0.5012	5.4006	0.2929	133.1473	8.6394	0.4511	12.0646	1.9702	0.2381	0.6547	1	0	1	0	1
3	0	12.0577	0.4302	6.2581	0.5262	197.5861	8.0595	0.387	6.4895	4.1455	0.2857	0.9897	1	0	0	0	1
3	0	13.0131	0.5435	6.0695	0.6866	193.5291	8.6571	0.53	6.5093	3.36	0.2857	0.9897	1	0	1	0	1
3	0	11.2861	0.4988	4.1447	0.8045	128.1967	7.4098	0.5178	7.2295	3.7482	0.2857	1.0102	1	0	1	0	1
3	0	9.5393	0.5882	3.0007	0.9135	93.3494	6.5719	0.4837	3.5887	1.7878	0.381	0.6061	0	0	0	0	1
3	0	18.7562	0.5103	6.9648	0.6043	355.4421	13.0211	0.3579	10.1675	3.3608	0.1905	0.5471	1	0	0	0	1
3	0	19.458	0.4873	9.8464	0.6727	482.4266	12.8925	0.4794	8.486	1.4818	0.0476	0.3499	1	1	0	0	1
3	0	26.844	0.6181	7.6633	1.008	622.6453	19.4212	0.3689	18.7507	10.0039	0.2381	0.6547	1	0	0	1	1
3	0	12.466	0.468	5.5632	0.3978	171.6281	8.4126	0.4003	4.3551	1.8462	0.2857	0.9897	1	1	1	1	1
3	0	16.6701	0.5972	4.4011	0.3678	183.1403	11.2666	0.5475	14.5491	2.4555	0.2381	0.2474	0	0	0	0	1
3	0	23.862	0.5482	8.0302	0.4997	473.8688	15.5538	0.5891	21.3095	7.8759	0.0476	0.3499	1	1	0	0	1
3	0	25.4354	0.5882	9.0109	0.3781	366.8427	17.8597	0.4261	17.4239	9.4362	0.0952	0.6389	1	0	0	1	1
3	0	24.0766	0.5728	6.3737	0.6473	357.0801	17.0115	0.3845	20.476	8.5131	0.1429	0.5471	1	0	0	1	1
3	0	15.669	0.8387	7.1095	1.537	279.9452	10.4534	0.8422	14.7367	2.6651	0.381	1.0102	1	0	1	0	1
3	0	22.9211	0.6859	9.8494	1.0724	546.497	15.368	0.6663	15.9229	8.069	0.0952	0.3912	1	0	1	0	1
3	0	25.8503	0.7369	6.9247	0.5902	612.3978	18.9528	0.4945	15.662	10.8875	0.2381	0.8571	1	0	1	0	1
3	0	21.1315	0.8244	4.0933	0.4928	240.2588	15.9952	0.5205	13.1479	8.4112	0.4762	0.6061	0	0	1	0	1
3	0	18.2609	0.5358	7.7538	0.2336	286.1669	11.978	0.5596	13.9802	3.6578	0.1429	0.8571	1	0	0	0	1
3	0	24.9319	0.5652	6.5099	0.6945	493.2569	16.7925	0.5204	14.9952	8.0989	0.0952	0.3912	1	0	1	0	1
3	0	27.0336	0.6119	9.0405	0.7299	765.0626	19.2139	0.4196	17.3954	10.5972	0.1429	0.8571	1	0	1	0	1
3	0	29.0157	0.6294	5.4049	0.4624	577.6219	22.0931	0.1453	21.132	11.8997	0.1905	0.5471	1	0	1	0	1
3	0	18.3361	0.4575	8.4846	0.3283	400.8775	11.799	0.5306	13.4037	0.8907	0.0952	0.3912	1	0	0	1	1
3	0	29.1884	0.5421	7.7291	0.9113	753.941	21.4196	0.1472	22.7318	11.4632	0.1429	0.5471	1	0	1	1	1
3	0	29.6352	0.5746	6.6725	0.5595	713.3708	21.9193	0.1861	21.9916	12.4516	0.0952	0.3912	1	0	1	1	1
3	0	26.3864	0.6357	6.3686	0.3934	545.4777	18.8089	0.4428	14.6544	10.2538	0.0952	0.3912	1	0	1	1	1
3	0	23.766	0.5577	6.168	0.7357	572.9521	16.8122	0.3584	13.7593	7.0072	0.1429	0.5471	1	0	0	0	1
3	0	25.2568	0.5615	6.9497	0.7236	483.8438	18.2258	0.286	22.2475	6.7469	0.1905	0.5471	1	0	1	0	1
3	0	25.4058	0.5687	6.043	0.2012	417.4278	17.1522	0.5178	17.6953	9.4828	0.1429	0.2857	1	0	1	0	1
3	0	27.3489	0.6896	3.0203	0.6142	580.0473	20.0911	0.4236	14.7498	8.8706	0.2381	0.2474	0	0	1	0	1
3	0	26.7847	0.5079	9.2525	0.9427	760.0138	18.4555	0.3811	17.6145	8.8529	0.0952	0.3912	1	0	1	0	1
3	0	27.5455	0.5619	9.3089	0.3039	397.3697	18.6921	0.4956	23.4092	11.1142	0.0476	0.3499	1	0	0	1	1
3	0	13.9796	0.4054	6.0166	0.3229	233.9602	9.2662	0.3866	11.2581	1.2779	0.0952	0.3912	1	1	1	1	1
3	0	8.5934	0.6854	4.5593	1.0674	95.1964	5.638	0.7174	3.9442	0.5806	0.619	1.0102	1	0	1	1	1
3	0	23.3346	0.711	4.7404	1.0036	382.1468	17.2662	0.4315	16.373	9.0093	0.3333	0.6547	1	0	1	1	1
4	0	15.1292	0.4825	4.3476	0.25	216.228	10.4441	0.3393	19.9343	0.0659	0.1905	0.2474	0	1	0	1	0
4	0	11.4417	0.5121	3.7333	0.4737	112.6131	7.8945	0.3819	14.7001	3.4071	0.2857	0.4949	1	0	0	1	0
4	0	9.2403	0.5024	3.3205	0.2785	77.2578	6.135	0.4902	11.9692	8.1703	0.5238	0	0	1	0	1	0
4	0	20.7153	0.5753	6.0126	0.4025	363.323	14.1527	0.4921	19.5226	4.8482	0.0952	0.3912	1	1	0	0	0
4	0	20.6154	0.5193	7.418	0.5074	372.9415	13.9854	0.4458	20.7112	4.9266	0.1429	0.5471	1	1	0	0	0
4	0	8.7574	0.3827	4.6366	0.1119	103.5541	5.575	0.489	12.4961	6.6374	0.4286	0	0	0	1	0	0
4	0	17.2561	0.4564	7.6164	0.2971	328.5745	11.6367	0.3885	19.4269	1.6554	0.0476	0.3499	1	1	0	0	0
4	0	16.7849	0.9677	8.2927	1.6032	317.8552	11.5905	0.9039	14.5007	4.6466	0.4762	1.0102	1	0	1	1	0
4	0	20.1145	0.4867	7.5234	0.7528	368.5646	13.5474	0.4292	21.4204	3.7024	0.1905	0.5471	1	0	0	1	0
4	0	22.7452	0.566	7.5792	0.5968	570.7057	15.8134	0.4283	20.5793	6.3068	0.0476	0.3499	1	0	1	1	0
4	0	22.1354	0.542	5.0292	0.8084	360.1728	15.0239	0.4716	21.7423	5.9077	0.1429	0.2857	1	0	1	1	0
4	0	24.322	0.5432	6.6431	0.7752	479.033	16.7565	0.4275	22.9141	7.4898	0.1429	0.2857	1	0	1	1	0
4	0	7.8418	0.6201	4.2608	0.7101	74.8143	5.0634	0.6869	12.7363	7.7419	0.619	1.0102	1	0	0	1	0
4	0	8.8129	0.4985	3.3068	0.2984	61.8116	5.9496	0.4359	13.8211	7.9501	0.4286	0	0	1	0	1	0
4	0	18.1315	0.4708	6.7425	0.4512	301.546	12.21	0.4107	21.2666	1.993	0.0952	0.3912	1	1	0	1	0
4	0	14.9971	0.9253	7.5121	1.5412	279.5416	10.1919	0.8937	14.0723	3.0884	0.4286	1.0102	1	1	0	1	0
4	0	9.7318	0.5219	4.1726	0.5551	87.0985	6.2119	0.6155	11.3265	7.1983	0.3333	0.9897	1	1	1	1	0
4	0	14.5601	0.4874	4.8294	0.8469	217.7599	10.3668	0.2069	15.6878	0.7972	0.2381	0.4949	1	1	0	1	0
4	0	15.3401	0.9142	7.4729	1.5731	279.6783	10.3023	0.9079	12.1078	3.1906	0.4286	1.0102	1	0	1	1	0
4	0	8.3446	0.5586	4.2506	0.4737	71.9011	5.3945	0.6207	11.491	7.3871	0.5238	1.0102	1	1	0	1	0
4	0	12.1312	0.5289	4.5245	0.2624	108.2579	8.1073	0.5011	13.8598	3.2272	0.3333	0	0	1	0	1	0
4	0	23.758	0.5403	7.3698	0.3581	505.6486	16.8876	0.3132	17.5963	7.6496	0.1429	0.5471	1	1	1	1	0
4	0	13.2452	0.3566	7.3759	0.1915	240.3626	8.7272	0.3528	15.2024	2.8852	0.0952	0.6389	1	0	0	1	0
4	0	11.9927	0.4478	6.1488	0.6847	202.4227	8.1012	0.3719	12.231	3.8371	0.1905	0.9897	1	0	0	1	0
4	0	22.9546	0.5158	7.604	0.4314	512.9191	16.1064	0.3259	14.3822	6.3648	0.0952	0.3912	1	1	0	1	0
4	0	13.5522	0.5213	6.9613	0.8025	261.7443	8.9713	0.5192	13.6347	1.6951	0.1905	0.9897	1	1	0	1	0
4	0	16.1604	0.7422	8.0242	0.9346	293.2409	10.5669	0.785	16.1504	2.7485	0.2857	0.8571	1	1	0	1	0
4	0	20.7941	0.5732	4.6298	0.3009	245.8238	13.5824	0.6099	20.2274	5.9584	0.1905	0.2474	0	1	0	1	0
4	0	22.1232	0.5497	6.0406	0.4723	331.1424	15.3079	0.4221	19.0659	6.8263	0.0952	0.3912	1	1	0	1	0
4	0	16.0991	0.6506	7.3291	1.2005	329.2645	10.3338	0.7322	13.4278	1.2449	0.1429	0.5471	1	1	0	1	0
4	0	11.5601	0.3876	5.352	0.1899	169.9502	7.791	0.3027	13.6022	5.2778	0.2381	0.202	0	1	0	1	0
4	0	16.9917	0.632	7.6656	0.9625	327.9936	11.1296	0.6649	15.8056	1.96	0.1905	0.5471	1	1	0	1	0
4	0	24.0736	0.6589	4.1869	0.7361	261.7567	18.2192	0.2593	19.1256	9.5257	0.2381	0.4949	1	1	0	1	0
4	0	8.2755	0.5084	3.1751	0.6436	57.1619	5.7549	0.349	10.5396	6.6837	0.4286	0	0	1	0	1	0
4	0	8.1903	0.4739	3.1365	0.2312	74.0473	5.5868	0.3712	11.0966	5.2863	0.4762	0	0	1	0	1	0
4	0	9.9885	0.4466	4.5242	0.2565	111.1382	6.5428	0.4691	10.6737	5.7639	0.3333	0.6061	0	1	0	1	0
4	0	12.1711	0.4169	5.6783	0.2748	193.1631	7.9271	0.4551	14.6339	2.6529	0.1429	0.5471	1	0	0	1	0
4	0	23.4675	0.5461	9.6295	0.2305	489.3108	15.8182	0.4963	15.7665	7.6864	0.0476	0.3499	1	1	1	1	0
4	0	7.9728	0.3891	4.1443	0.2268	77.9785	5.3345	0.3336	10.9533	6.7616	0.381	0	0	0	0	1	0
4	0	14.479	0.8976	6.93	1.3287	153.6854	9.5199	0.9368	8.6073	2.8087	0.3333	1.0102	1	1	1	1	0
4	0	20.7705	0.6941	6.412	0.5859	407.262	14.9407	0.4929	11.1249	6.459	0.2381	0.9897	1	0	0	1	0
4	0	11.274	0.5023	4.5634	0.5883	128.2376	7.4277	0.5119	15.5264	3.3878	0.2381	0.6547	1	1	1	1	0
4	0	9.7548	0.3794	5.3332	0.3004	137.3744	6.3557	0.4155	13.1808	5.4202	0.2857	1.0102	1	1	0	1	0
4	0	12.8575	0.5128	2.7963	0.646	133.0696	8.9441	0.3541	13.9134	2.5549	0.2381	0.2474	0	0	0	1	0
4	0	9.2591	0.6107	4.6982	0.8455	93.5711	5.7965	0.7498	11.6596	7.1649	0.4762	1.0102	1	0	0	1	0
4	0	8.8385	0.453	4.0394	0.2177	72.6478	5.9478	0.3914	11.1976	7.0523	0.381	0	0	0	0	1	0
4	0	11.5941	0.4441	6.7784	0.5845	188.6738	7.3635	0.553	11.9675	5.0314	0.2381	0.8571	1	1	1	1	0
4	0	13.0365	0.5477	6.8253	0.6918	220.5073	8.4888	0.5911	16.1432	1.9681	0.2857	1.0102	1	1	0	1	0
4	0	15.8989	0.6189	4.4396	0.5591	99.1949	10.0153	0.7436	15.1472	2.5384	0.2381	0.6547	1	1	0	1	0
4	0	7.9693	0.4767	4.0941	0.5781	93.9748	5.2538	0.4824	11.8182	6.8883	0.381	0.9897	1	1	0	1	0
4	0	18.2998	0.5488	7.9015	0.344	297.0314	12.2458	0.5198	17.2728	3.6717	0.1905	0.8571	1	1	0	1	0
4	0	16.1739	0.6013	4.0459	0.74	119.5177	11.4828	0.4085	22.0411	2.2654	0.2857	0.4949	1	1	0	1	0
4	0	11.5818	1.0026	5.7739	1.5796	146.4541	7.8854	0.9719	2.1771	0.6856	0.5238	1.0102	1	0	1	1	0
4	0	14.3106	0.7563	6.5865	1.1836	202.1265	9.5297	0.7584	3.6776	0.5391	0.3333	1.0102	1	1	0	1	0
4	0	11.4774	0.5975	5.2233	0.8487	175.4188	7.8951	0.4993	2.9932	0.9993	0.3333	0.9897	1	1	0	1	0
4	0	9.0686	0.4124	3.9822	0.3236	96.3837	6.0395	0.3785	5.9016	3.7804	0.3333	0	0	1	0	1	0
4	0	9.9165	0.5008	5.4695	0.5642	132.911	6.3926	0.5691	4.1248	1.7604	0.4286	1.0102	1	1	0	1	0
4	0	15.75	0.6019	6.7212	0.8574	220.2881	9.8749	0.7376	12.9428	1.7939	0.1905	0.6547	1	1	1	0	0
4	0	21.5437	0.6137	7.3722	0.5448	423.1949	15.063	0.4722	18.8031	5.9842	0.1429	0.5471	1	1	0	1	0
4	0	21.5738	0.6927	6.2028	0.4713	291.4672	15.441	0.5054	20.5174	6.5056	0.2381	0.8571	1	1	0	1	0
4	0	9.3827	0.516	4.0001	0.5203	107.5503	6.0233	0.5953	13.0798	5.159	0.4286	0.6061	0	0	0	0	0
4	0	23.8291	0.4991	10.9933	0.5296	671.0787	16.13	0.4284	22.456	6.6188	0.0952	0.6389	1	1	0	1	0
4	0	19.5126	0.7305	6.9211	0.7716	359.9009	13.9446	0.5567	18.7566	5.7206	0.3333	0.9897	1	1	0	1	0
4	0	18.4972	0.6872	8.5628	1.0026	377.8395	12.6443	0.6202	15.4206	3.6696	0.2381	0.8571	1	1	0	1	0
4	0	20.2887	0.5054	8.3023	0.3946	338.5548	14.0071	0.3708	14.2543	4.889	0.0952	0.6389	1	1	0	1	0
4	0	21.7515	0.5284	8.571	0.2653	453.3955	14.4672	0.514	19.3877	5.4996	0.0476	0.3499	1	1	0	1	0
4	0	23.0752	0.6493	3.9463	0.5766	362.9694	17.6373	0.1812	22.0108	8.3545	0.2857	0.4949	1	1	0	1	0
4	0	22.9514	0.5627	6.7367	0.3711	351.8361	16.3791	0.3334	19.5099	7.5483	0.1905	0.5471	1	0	0	1	0
4	0	19.6153	0.4943	8.4486	0.189	333.7649	12.9264	0.5026	20.1012	3.7746	0.0476	0.3499	1	1	0	1	0
4	0	15.4534	0.5019	5.145	0.4562	182.47	10.2324	0.4973	18.9982	0.7825	0.1429	0.2857	1	1	0	1	0
4	0	21.5499	0.6905	5.2769	1.0655	236.9152	15.9907	0.3922	21.6378	7.4237	0.3333	0.6547	1	1	0	1	0
4	0	25.3467	0.588	5.9764	0.8059	480.9218	18.955	0.1477	18.8213	9.1694	0.2381	0.4949	1	1	0	1	0
4	0	16.7538	0.6323	5.69	1.3904	233.8806	10.7256	0.7196	10.1189	2.0763	0.2381	0.6547	1	0	1	1	0
4	0	24.2123	0.6382	5.2568	1.0355	379.3211	17.9704	0.3051	23.6249	9.1918	0.1905	0.5471	1	1	0	1	0
4	0	26.6369	0.6085	5.2971	0.8034	552.9972	19.99	0.1849	20.7913	10.5681	0.1905	0.5471	1	1	0	1	0
4	0	19.41	0.6338	4.3379	0.3502	165.5457	14.4799	0.2748	11.5053	5.1166	0.2857	0.202	0	0	0	1	0
4	0	9.2255	0.649	4.4801	1.1469	113.2286	6.1207	0.6519	4.6541	2.9287	0.5238	1.0102	1	0	0	1	0
4	0	10.5185	0.5431	3.4622	0.3926	63.8801	6.9868	0.5338	12.4415	7.5752	0.381	0.6061	0	1	1	1	0
4	0	14.1583	0.5925	4.7167	0.2465	146.4682	9.7542	0.4889	7.0841	0.6858	0.381	0.6061	0	1	1	1	0
4	0	15.2823	0.5624	6.5804	0.5621	185.2815	10.2828	0.52	6.3345	1.359	0.1429	0.8571	1	1	0	1	0
4	0	10.6367	0.4744	4.541	0.4783	132.2384	7.3553	0.3211	19.7931	5.0793	0.3333	0.202	0	1	0	1	0
4	0	8.9479	0.4195	4.6183	0.5133	111.1926	5.8821	0.4293	6.1256	0.4201	0.381	1.0102	1	0	0	1	0
4	0	21.1542	0.5853	8.653	0.4559	384.5268	14.2422	0.5443	20.0199	5.9953	0.1429	0.6389	1	1	0	1	0
4	0	15.4656	0.6735	7.9125	0.6965	220.1164	9.7698	0.7922	7.9636	2.039	0.1905	0.8571	1	0	0	1	1
4	0	11.8834	0.5707	4.5316	0.3084	81.7555	7.833	0.584	21.5486	3.1087	0.3333	0.6061	0	0	0	1	1
4	0	16.2289	0.7568	8.2865	1.1974	363.0354	10.554	0.8127	4.3328	2.2261	0.2857	0.9897	1	0	0	1	0
4	0	8.2356	0.5313	4.2402	0.7099	96.7609	5.0459	0.7235	14.0569	5.4608	0.4762	1.0102	1	1	0	1	0
4	0	7.5393	0.4326	4.2125	0.4306	78.4704	4.7372	0.5705	7.0294	0.6595	0.4762	1.0102	1	1	0	1	0
4	0	5.6022	0.4543	2.6153	0.4936	38.6113	3.7934	0.3718	15.32	7.8753	0.619	0	0	1	0	0	0
4	0	24.8346	0.6248	5.4901	0.3418	411.8184	18.6674	0.2175	18.8699	9.2202	0.1429	0.5471	1	1	0	1	0
4	0	23.8047	0.6714	4.1919	0.9507	203.4046	17.9365	0.3035	20.473	9.4056	0.2857	0.4949	1	1	0	0	0
4	0	14.966	0.869	7.9082	1.296	228.5033	9.5583	0.97	5.7885	2.948	0.4286	1.0102	1	1	0	0	0
4	0	21.2145	0.7141	6.2755	0.6154	410.9357	15.3438	0.5034	19.429	6.9792	0.3333	0.9897	1	1	0	1	0
4	0	14.2576	0.505	4.9859	0.3145	175.7132	9.3547	0.5262	9.6986	0.2875	0.1905	0.2474	0	1	0	1	0
4	0	11.0835	0.4785	6.5853	0.4739	184.3312	7.077	0.572	14.128	3.8104	0.3333	1.0102	1	1	0	1	0
4	0	15.6495	0.616	6.2346	0.5628	235.1599	10.4807	0.5925	10.5911	1.7618	0.3333	0.9897	1	1	0	1	0
4	0	18.5649	0.7766	9.0236	1.3497	440.9216	12.3866	0.7757	14.4947	4.0517	0.2381	1.0102	1	1	0	0	0
4	0	26.4215	0.576	7.1671	0.601	682.8162	19.5368	0.1918	22.9232	9.3487	0.2381	0.6547	1	1	0	0	0
4	0	16.3067	0.7881	7.1853	1.2385	247.8673	11.2142	0.7183	5.7624	3.2267	0.3333	0.9897	1	1	0	0	0
4	0	18.9204	0.6642	7.7251	0.7314	381.4617	13.1259	0.5556	18.4806	4.6899	0.2381	0.9897	1	1	0	1	0
4	0	8.2901	0.4008	3.0892	0.1018	83.1369	5.5885	0.3192	13.0046	5.9307	0.3333	0.6061	0	1	0	0	0
4	0	9.4984	0.4767	4.1302	0.3526	90.3679	6.2272	0.4984	8.8558	3.5474	0.4286	0	0	1	0	1	0
4	0	17.2527	0.722	6.8831	1.0047	255.6351	11.9014	0.637	15.8872	3.7917	0.1905	0.5471	1	1	0	0	0
4	0	15.9229	1.0464	8.157	1.7114	282.7621	11.1087	0.9654	13.3941	4.4071	0.4762	1.0102	1	1	0	1	0
4	0	16.4787	0.5406	6.8822	0.5717	231.0715	10.9305	0.5348	16.1642	1.9978	0.1429	0.6389	1	1	0	1	0
4	0	20.8629	0.4566	9.0445	0.2192	437.226	14.1094	0.379	21.1692	3.3568	0.0476	0.3499	1	0	0	1	0
4	0	8.7144	0.5052	3.7203	0.2591	69.0439	5.5572	0.6014	6.8804	4.3218	0.4286	0	0	0	1	1	0
4	0	18.6324	0.6878	5.2242	0.4383	182.3623	13.1691	0.534	10.9931	4.9885	0.2857	0.8571	1	0	1	1	0
4	0	11.6681	0.5588	5.9859	0.7234	207.553	7.5923	0.6045	12.5545	4.665	0.2857	0.8571	1	1	0	1	0
4	0	14.0829	0.7147	6.1839	1.2758	243.9941	9.543	0.6722	17.8775	0.8725	0.3333	0.6547	1	0	0	1	0
4	0	17.8905	0.403	6.7422	0.4224	376.6511	11.9742	0.3495	17.414	0.6544	0.0952	0.3912	1	1	0	1	0
4	0	17.4696	0.5282	8.2301	0.547	359.2353	11.2466	0.6003	19.7063	2.1542	0.0952	0.3912	1	1	0	1	0
4	0	8.4984	0.5301	4.1233	0.3522	77.7731	5.5	0.5886	9.4106	5.4231	0.4762	0	0	1	0	1	0
4	0	16.2075	0.5434	4.7031	0.7392	215.1054	11.0604	0.4571	17.6378	1.5317	0.2381	0.6547	1	1	0	1	0
4	0	21.1694	0.679	5.8635	0.5629	326.433	14.5119	0.6037	22.3817	6.6505	0.1905	0.8571	1	1	0	1	0
4	0	12.8517	0.5238	6.5958	0.3848	147.4305	7.9068	0.7067	18.7819	0.9184	0.1905	0.8571	1	0	1	1	1
4	0	19.0999	0.5336	5.2149	0.3157	301.9596	13.9058	0.1799	16.4914	3.0898	0.1905	0.5471	1	1	0	1	1
4	0	13.0876	0.601	5.9357	0.7629	176.0887	8.7598	0.5774	16.9866	0.8987	0.3333	1.0102	1	1	0	1	0
4	0	19.413	0.5564	6.5616	0.6444	319.2008	13.7881	0.3417	16.8952	4.3425	0.1429	0.6389	1	1	0	1	0
4	0	19.3825	0.5802	5.8557	0.2522	181.9456	13.6744	0.3999	21.5697	4.4888	0.1905	0.5471	1	1	1	1	0
4	0	18.8558	0.6324	7.1704	0.9096	290.9532	12.4826	0.6394	10.803	4.2138	0.1429	0.5471	1	1	0	1	0
4	0	4.0882	0.3752	2.4098	0.2819	23.6855	2.6587	0.4171	8.2735	0.0483	1	0	0	1	0	1	1
4	0	22.8563	0.5558	5.5	0.298	442.766	16.8715	0.1448	20.8978	6.9773	0.1429	0.5471	1	0	1	1	1
4	0	21.7985	0.5984	5.457	0.3543	346.3122	16.0712	0.2586	15.0582	6.8839	0.2381	0.6547	1	0	1	1	1
4	0	22.9334	0.5909	5.7957	0.3743	345.2829	16.7431	0.2887	21.6863	7.849	0.1429	0.5471	1	0	0	1	0
4	0	19.6307	0.516	9.1589	0.5495	469.6522	13.1677	0.4758	21.1137	3.4852	0.0952	0.3912	1	0	1	1	0
4	0	22.2065	0.4798	8.7083	0.3982	449.6607	15.4605	0.3017	18.2656	5.2588	0.0476	0.3499	1	0	1	1	0
4	0	12.4759	1.1158	6.6509	1.6783	143.8027	8.7173	1.0353	2.4382	1.6295	0.6667	1.0102	1	1	0	0	0
4	0	17.9416	0.9819	8.7027	1.6135	329.3892	12.4238	0.913	11.2079	6.3684	0.381	0.9897	1	1	0	1	0
4	0	16.4907	0.5289	5.4974	0.5975	221.5933	11.5454	0.3537	18.6098	1.5231	0.1905	0.5471	1	0	1	1	1
4	0	15.4897	0.6947	6.4242	0.9231	169.3018	10.3729	0.6788	21.4782	1.5306	0.2857	0.6547	1	0	1	1	0
4	0	25.5128	0.5398	8.8281	0.4483	654.7599	18.4329	0.2387	16.4848	8.669	0.1429	0.8571	1	1	0	1	0
4	0	21.4259	0.5426	8.0668	0.6169	406.6436	14.2355	0.5326	16.6581	5.7529	0.0952	0.6389	1	0	0	1	0
4	0	17.7013	0.6233	9.1239	0.9597	435.525	11.6271	0.6489	6.6591	2.2594	0.1905	0.8571	1	1	0	1	0
4	0	7.4323	0.4405	2.5528	0.3854	52.0897	5.0592	0.3344	10.9868	6.5481	0.5238	0	0	1	0	1	0
4	0	20.4904	0.5436	8.2987	0.4671	409.6423	13.8705	0.4812	18.9047	4.0826	0.0952	0.3912	1	0	0	1	0
4	0	16.0631	0.8035	6.8824	1.0842	184.7225	10.649	0.8188	14.9148	3.5077	0.381	0.9897	1	1	0	1	1
4	0	17.899	0.5023	8.2475	0.6897	440.7937	11.7447	0.5232	18.6603	1.2646	0.1429	0.8571	1	0	1	1	1
4	0	14.7092	0.4324	6.8394	0.2623	232.0117	9.7446	0.4189	17.0442	0.5184	0.0476	0.3499	1	0	1	1	0
4	0	16.962	0.556	7.514	0.733	275.7905	10.9357	0.6248	16.9613	1.7864	0.0952	0.3912	1	0	1	0	0
4	0	11.472	0.4782	4.957	0.381	153.5082	7.6313	0.4576	9.0726	2.5432	0.2381	0.4949	1	1	1	0	0
4	0	23.1455	0.5064	8.091	0.5101	409.723	15.9305	0.3829	20.2597	6.7807	0.0952	0.3912	1	1	0	1	0
4	0	21.6928	0.6081	5.5289	0.7318	417.8521	15.9959	0.277	21.0253	6.5396	0.2381	0.6547	1	1	0	1	0
4	0	24.4989	0.6462	4.5331	0.2979	412.1665	18.6917	0.1841	16.0205	9.0138	0.2857	0.202	0	1	0	1	0
4	0	19.8154	0.6943	4.951	0.5159	313.9106	14.0495	0.5334	20.8627	5.2488	0.2857	0.6547	1	1	1	0	0
4	0	18.5059	0.6143	8.7391	0.9851	458.0528	12.2758	0.6148	22.0984	2.8252	0.0952	0.3912	1	0	1	1	0
4	0	13.9121	0.5533	5.7556	0.6789	219.7032	9.712	0.3981	14.1773	0.5432	0.2857	0.8571	1	0	1	1	0
4	0	18.9862	0.4339	7.4181	0.3255	389.3498	13.2365	0.2156	14.6107	2.6021	0.0952	0.3912	1	1	0	1	0
4	0	11.5413	0.4922	4.0036	0.8233	170.9744	8.0779	0.2992	15.4983	3.7797	0.2381	0.6547	1	1	0	1	0
4	0	19.6796	0.3972	7.4362	0.5905	453.5359	13.5587	0.2119	13.5074	1.704	0.0952	0.3912	1	0	1	1	0
4	0	19.8104	0.6135	6.777	0.2965	243.0596	13.4437	0.5552	13.8581	5.4369	0.1905	0.9897	1	1	0	1	0
4	0	18.977	0.4945	7.284	0.2882	369.7206	12.7537	0.4451	13.8553	3.2011	0.0476	0.3499	1	0	1	1	0
4	0	23.778	0.4958	9.6164	0.3219	560.7057	15.7052	0.4978	17.9235	7.0659	0.0476	0.3499	1	0	1	1	0
4	0	16.772	0.8942	7.7841	1.6532	297.2853	11.4415	0.852	6.2087	4.318	0.3333	1.0102	1	0	1	1	0
4	0	18.3866	0.5516	7.8442	0.7594	388.7847	12.3255	0.5181	9.3909	3.2715	0.0952	0.3912	1	1	1	1	0
4	0	9.9044	0.4359	4.1185	0.3545	103.8712	6.7953	0.2963	7.5218	3.0194	0.3333	0	0	1	0	1	0
4	0	13.9045	0.4521	6.8993	0.3306	264.0945	8.9	0.5397	7.6265	1.5663	0.1429	0.8571	1	1	0	1	0
4	0	9.1487	0.4806	3.7184	0.378	79.6595	5.8395	0.5749	6.0316	0.5271	0.381	0	0	1	0	0	0
4	0	9.9794	0.4691	3.9776	0.425	99.5636	6.6795	0.4282	6.5046	2.3183	0.2857	0.6547	1	1	0	0	0
4	0	11.9671	0.4754	4.8097	0.5844	153.8941	7.5952	0.5846	5.7042	3.4431	0.2381	0.6547	1	0	1	0	0
4	0	18.3854	0.569	6.0706	0.7955	258.0774	12.1483	0.5759	22.0719	2.687	0.1429	0.5471	1	1	1	0	0
4	0	25.4541	0.5642	6.3057	0.6157	631.8965	18.7664	0.1789	15.7249	8.6276	0.1905	0.5471	1	1	1	0	1
4	0	20.9644	0.5148	7.6922	0.6382	474.7237	14.7566	0.3117	13.5518	4.6518	0.1429	0.6389	1	0	1	0	0
4	0	14.6224	0.5407	5.4345	1.1493	245.2787	10.1025	0.4153	4.1662	1.7856	0.2857	0.4949	1	0	0	1	0
4	0	19.1775	0.6267	7.8555	0.9282	371.3701	13.036	0.5659	8.7347	4.0819	0.1905	0.9897	1	1	1	1	1
4	0	18.5605	0.5234	9.343	0.5914	400.6699	11.6554	0.6574	9.5817	2.5716	0.1429	0.6389	1	0	0	1	0
4	0	18.123	0.5881	8.5316	0.8523	381.1995	12.8697	0.3891	8.4623	3.0108	0.2857	0.8571	1	1	1	1	1
4	0	19.3532	0.5432	7.2637	0.2548	394.6208	13.3083	0.4335	8.9046	3.8441	0.1429	0.8571	1	0	1	1	1
4	0	9.8778	0.5235	3.5237	0.799	113.8235	6.6161	0.4886	6.5182	0.0714	0.1905	0.5471	1	0	0	0	0
4	0	10.6081	0.4754	5.4925	0.5505	143.3108	6.8361	0.5445	4.8283	2.0054	0.3333	1.0102	1	0	0	1	0
4	0	5.9767	0.4878	2.482	0.6013	47.4942	3.941	0.4939	8.0507	1.7678	0.7143	0	0	0	1	1	0
4	0	22.2544	0.5983	6.3767	0.3975	245.8586	15.9016	0.3828	15.9269	6.4674	0.1905	0.6547	1	1	0	1	0
4	0	22.5935	0.64	4.5225	0.4553	349.5666	17.2354	0.1665	20.9359	7.9203	0.3333	0.202	0	1	0	1	0
4	0	17.4887	0.8116	7.8302	0.956	197.2227	11.9705	0.755	8.8208	4.7066	0.381	0.9897	1	0	0	1	0
4	0	17.6114	0.6627	6.2087	0.8448	291.3324	12.2179	0.5538	9.5535	3.7184	0.3333	0.9897	1	0	1	1	0
4	0	15.0423	0.7818	7.5426	1.2419	290.3146	9.8817	0.8163	4.153	1.4035	0.2857	1.0102	1	0	0	1	0
4	0	16.8441	0.6029	7.1514	1.1506	363.6179	11.1253	0.6134	5.7653	0.8494	0.2381	0.4949	1	0	0	1	0
4	0	23.523	0.5146	6.0557	0.5546	464.8214	17.0347	0.1649	12.5326	5.7079	0.0952	0.3912	1	1	1	0	0
4	0	18.4144	0.5635	7.3131	0.4785	297.7937	11.7738	0.6529	12.855	3.6365	0.1429	0.8571	1	0	1	1	1
4	0	20.1197	0.6024	8.3086	0.8421	433.7633	13.969	0.4786	19.5014	3.8836	0.2857	0.8571	1	0	0	1	1
5	0	9.0867	0.5673	4.4754	0.7007	78.427	5.4707	0.7972	7.5249	4.2968	0.381	1.0102	1	0	0	1	0
5	0	6.5849	0.4681	2.6218	0.4726	50.6754	4.3892	0.4399	7.9241	1.0712	0.5238	0	0	0	1	1	0
5	0	7.6948	0.5558	3.3254	0.6539	53.92	4.8035	0.7027	8.966	0.9885	0.5238	1.0102	1	0	0	1	1
5	0	14.9627	0.6467	4.9397	0.7508	184.3532	10.5597	0.4868	11.2648	0.5586	0.2857	0.8571	1	1	0	1	1
5	0	14.3997	0.5464	5.1697	0.7197	147.9529	9.7048	0.4972	20.5519	0.5188	0.2381	0.4949	1	0	1	1	0
5	0	11.4128	0.4572	3.774	0.5337	126.5418	7.7905	0.3464	10.1474	3.1486	0.1429	0.2857	1	0	1	1	0
5	0	6.4355	0.6047	3.0158	0.8376	44.1008	4.0381	0.7385	9.0352	2.4428	0.7143	1.0102	1	0	1	1	0
5	0	9.2092	0.4379	5.2007	0.1235	81.1945	6.0808	0.4354	8.4011	3.2414	0.4762	0	0	1	0	1	0
5	0	7.7128	0.4376	3.9568	0.2295	66.8539	5.1324	0.4104	8.5955	5.3481	0.5714	0	0	1	0	1	0
5	0	7.7933	0.5161	3.5302	0.3604	60.8829	4.9721	0.611	7.8661	2.4753	0.5714	0	0	0	0	1	0
5	0	5.7342	0.416	2.9695	0.3018	40.9354	3.7625	0.4314	8.068	1.9966	0.7143	0	0	0	0	1	0
5	0	10.6407	0.4515	4.3571	0.0946	112.2805	7.3809	0.2726	7.3932	1.1607	0.3333	0.202	0	0	0	1	0
5	0	9.0891	0.409	4.481	0.5286	113.4032	6.063	0.3689	6.6326	2.2514	0.381	1.0102	1	0	1	1	0
5	0	7.087	0.4414	3.7171	0.4479	69.5283	4.4774	0.5644	7.5378	0.1911	0.5238	0	0	1	1	1	0
5	0	9.9203	0.4998	4.5683	0.6314	123.2416	6.3313	0.5941	5.2417	0.4788	0.2857	0.9897	1	0	1	1	0
5	0	17.3305	0.6554	3.456	0.6236	229.2895	12.2407	0.4956	10.357	3.0797	0.2381	0.2474	0	0	0	1	0
5	0	5.8814	0.4988	3.3	0.5017	47.3368	3.696	0.632	9.2944	3.6245	0.7143	0	0	0	0	1	1
5	0	7.2204	0.4452	3.765	0.4556	62.8042	4.549	0.5752	7.6179	0.6036	0.619	0	0	0	0	1	1
5	0	22.2252	0.6339	4.3813	0.4463	226.0013	16.5707	0.2775	21.259	7.4698	0.2857	0.202	0	1	0	1	0
5	0	22.4432	0.7089	3.3245	0.5301	246.5517	17.5609	0.2022	23.3784	8.4938	0.381	0.202	0	1	1	1	0
5	0	7.7471	0.421	4.2025	0.4795	89.463	4.9687	0.504	7.3743	2.8666	0.4762	1.0102	1	0	1	1	0
5	0	6.5136	0.4601	3.1426	0.5489	58.0914	4.3123	0.4518	7.9569	0.7584	0.619	0	0	0	0	1	0
5	0	10.6492	0.5108	3.9406	0.5552	106.6186	7.1113	0.4829	7.6643	0.9707	0.3333	0.6061	0	0	0	1	0
5	0	9.6085	0.5456	4.3886	0.6557	126.9354	6.544	0.4656	6.7732	0.1583	0.381	0.9897	1	0	0	1	0
5	0	6.2905	0.3955	2.826	0.5175	51.7638	4.2946	0.2567	8.2874	1.848	0.619	0	0	0	0	1	0
5	0	8.0403	0.4253	4.2761	0.4499	76.6636	5.1898	0.49	6.5352	2.8861	0.4286	0	0	0	1	1	1
5	0	7.2174	0.3946	3.0684	0.1648	61.1645	4.8575	0.3176	6.6119	1.7633	0.5238	0	0	0	0	1	1
5	0	6.7157	0.4467	3.0394	0.3886	52.1549	4.3996	0.4687	8.0364	0.331	0.5714	0	0	0	1	0	0
5	0	19.9377	0.6175	6.5566	0.5822	172.2312	14.006	0.4631	15.4486	5.1423	0.1429	0.6389	1	0	0	1	0
5	0	19.5474	0.5351	7.2267	0.3947	261.2383	13.1033	0.4995	21.4343	4.2495	0.0952	0.3912	1	0	0	1	1
5	0	13.5237	0.4518	7.4593	0.4377	240.0646	8.7315	0.5157	14.773	1.7836	0.1429	0.5471	1	0	0	1	0
5	0	9.6553	0.4171	4.8799	0.6356	122.3501	6.2838	0.4577	7.8551	3.716	0.1905	0.8571	1	0	0	1	0
5	0	10.0192	0.3562	5.4782	0.3915	134.5474	6.6837	0.3044	7.2839	4.6319	0.2381	0.6061	0	0	0	0	0
5	0	20.1352	0.7138	5.3354	0.914	297.6207	14.3812	0.5377	14.1282	6.1427	0.1905	0.5471	1	0	0	0	0
5	0	9.7412	0.4707	4.7425	0.6273	119.6394	6.2184	0.5649	8.3597	4.9095	0.3333	1.0102	1	0	0	0	0
5	0	14.7922	0.8097	7.5736	1.038	205.035	9.5839	0.8765	6.4648	1.8485	0.4286	1.0102	1	0	0	1	1
5	0	6.3059	0.4588	3.4472	0.1638	41.9834	4.0704	0.5234	7.374	3.6631	0.6667	0	0	0	0	1	1
5	0	8.331	0.4055	4.5855	0.3003	84.958	5.3408	0.4904	8.3619	3.5247	0.5238	0	0	0	0	1	0
5	0	15.6002	0.6578	7.5785	0.7858	239.6933	10.127	0.7133	7.3616	1.301	0.2857	0.8571	1	1	0	1	0
5	0	7.9141	0.3958	4.0478	0.4013	88.0263	5.1422	0.4409	7.4467	2.732	0.4762	0	0	0	0	1	0
5	0	7.2714	0.4673	3.1879	0.584	59.6781	4.8237	0.4536	7.6981	1.1894	0.4762	0	0	0	0	1	0
5	0	6.3642	0.5771	3.2795	0.6356	39.0098	3.885	0.775	6.046	0.5133	0.6667	1.0102	1	1	0	1	0
5	0	6.1791	0.4472	2.4614	0.3046	41.8251	4.179	0.3669	6.8463	1.7113	0.619	0	0	1	1	1	0
5	0	9.2516	0.4713	3.711	0.5135	90.1652	6.1284	0.4624	7.0026	4.7643	0.381	0	0	0	1	1	0
5	0	9.9133	0.5242	3.8154	0.276	73.9326	6.8828	0.3768	8.46	1.036	0.4286	0.202	0	0	0	1	0
5	0	8.7087	0.4794	3.6278	0.2421	66.8611	5.6737	0.5188	8.6466	0.3	0.4286	0	0	0	1	1	0
5	0	8.0813	0.4224	4.5683	0.2911	77.6516	5.3363	0.4182	7.6136	0.5448	0.4286	0	0	0	1	1	0
5	0	14.0915	0.964	6.9667	1.5782	183.2269	9.6138	0.9264	4.6178	1.0067	0.5238	1.0102	1	0	0	1	0
5	0	14.8416	0.5209	6.6363	0.8381	274.0089	9.6538	0.5661	4.4601	2.5634	0.1905	0.5471	1	0	1	1	0
5	0	7.3551	0.4669	3.6914	0.3729	63.9776	4.6204	0.6029	8.5463	2.3038	0.5238	0	0	0	1	1	0
5	0	7.8755	0.5404	3.7673	0.7504	89.7809	4.6847	0.7996	6.9272	2.0672	0.4762	1.0102	1	0	1	1	0
5	0	7.8329	0.4538	3.4729	0.2794	62.5956	5.3022	0.3722	7.4551	1.727	0.5238	0	0	0	0	1	0
5	0	9.9337	0.5182	4.0437	0.5711	82.4712	6.6234	0.4956	7.3327	1.3263	0.2857	0.4949	1	1	0	1	0
5	0	10.1434	0.4257	4.3969	0.5117	114.5329	7.0363	0.2275	7.1832	4.2881	0.2381	0.2474	0	0	0	1	0
5	0	13.237	0.6323	5.8198	0.8515	182.2414	8.5168	0.7079	14.2475	0.2854	0.2381	0.9897	1	0	0	1	0
5	0	7.6827	0.4897	3.9642	0.3644	62.3235	5.0234	0.5196	6.7938	2.3601	0.5238	0	0	0	0	1	0
5	0	13.9736	0.4743	5.3517	0.5629	230.3718	9.4361	0.4058	18.3812	1.4345	0.1905	0.5471	1	0	0	1	0
5	0	18.5845	0.5348	6.763	0.4823	266.047	12.2336	0.5491	19.6272	3.3635	0.0952	0.3912	1	1	0	1	0
5	0	9.303	0.5474	2.9714	0.4936	65.8711	6.4599	0.4077	11.1776	3.3162	0.381	0.202	0	1	0	1	0
5	0	19.4813	0.5989	5.2417	0.7251	240.0791	13.2432	0.5338	19.2147	3.8976	0.1905	0.5471	1	1	0	0	0
5	0	23.9633	0.6148	4.8315	0.8228	332.5564	17.7141	0.2789	23.4299	8.5448	0.2381	0.4949	1	1	0	1	0
5	0	12.1527	0.8916	5.2124	1.5738	80.9733	7.7353	1.0009	9.9552	0.4118	0.5238	1.0102	1	1	0	0	0
5	0	8.2992	0.408	3.4449	0.3551	76.6356	5.4997	0.3904	7.4481	2.5883	0.381	0	0	1	0	0	0
5	0	8.8163	0.3844	4.2466	0.4901	93.7578	5.9415	0.2986	7.0355	2.742	0.3333	1.0102	1	0	0	0	0
5	0	9.9127	0.3904	5.1508	0.2513	125.6511	6.4294	0.4409	8.0809	4.6318	0.2381	1.0102	1	0	0	1	0
5	0	22.2752	0.6763	5.7701	0.79	181.4404	16.2742	0.422	18.5292	6.773	0.2381	0.6547	1	0	0	1	0
5	0	19.5281	0.4982	8.8531	0.313	299.5661	12.8246	0.5164	19.6876	3.739	0.0476	0.3499	1	0	0	1	0
5	0	7.5425	0.3902	3.582	0.5396	84.7109	4.8014	0.4961	7.3895	2.9335	0.4762	0	0	0	1	1	0
5	0	11.2916	0.39	6.0055	0.3344	156.2092	7.4198	0.3989	7.3143	3.091	0.1429	0.5471	1	1	0	1	0
5	0	12.8635	0.5101	5.6392	0.571	218.2556	8.5443	0.4974	8.038	5.0321	0.2857	0.9897	1	1	0	1	0
5	0	8.9029	0.4128	5.0307	0.4081	104.6128	5.6345	0.5331	9.4118	5.3386	0.3333	1.0102	1	0	0	0	0
5	0	20.6244	0.5703	4.9543	0.5487	247.7175	14.393	0.4219	18.9934	5.6945	0.1429	0.5471	1	0	0	1	0
5	0	16.8041	0.4959	6.0886	0.2256	287.9723	11.3304	0.4367	15.9947	1.5696	0.1905	0.2474	0	0	0	1	0
5	0	22.9002	0.5878	5.9033	0.5544	298.1021	16.7715	0.2688	22.277	7.4669	0.1905	0.5471	1	0	0	1	0
5	0	9.5342	0.618	4.9898	0.7575	113.3062	6.3146	0.6227	10.5976	7.1176	0.4286	1.0102	1	1	0	0	0
5	0	12.1635	0.5005	4.1903	0.2885	126.8352	8.6352	0.2491	3.4376	0.5058	0.3333	0.202	0	0	0	0	0
5	0	10.5737	0.5044	5.4412	0.0761	86.6123	6.7976	0.5799	4.5503	2.9336	0.4286	0	0	1	0	1	0
5	0	9.5662	0.4164	4.0959	0.5843	109.5348	6.3219	0.409	5.7083	3.4204	0.3333	0	0	0	0	0	0
5	0	14.3327	0.5226	4.5181	0.7087	184.5399	9.9767	0.3656	3.2456	0.4239	0.1905	0.5471	1	0	0	0	1
5	0	8.801	0.5474	4.5089	0.448	74.755	5.5625	0.665	5.3158	2.675	0.4762	1.0102	1	0	0	0	1
5	0	12.4628	0.511	5.1523	0.5637	175.4091	8.3248	0.4824	2.29	1.3248	0.2857	1.0102	1	0	0	0	1
5	0	9.4842	0.5688	4.2799	0.6875	79.1143	6.0118	0.6791	6.5405	3.9606	0.381	1.0102	1	0	1	0	1
5	0	8.4542	0.4324	4.7494	0.5234	104.0155	5.4194	0.5165	6.8014	1.1225	0.4762	1.0102	1	0	0	1	1
5	0	5.8624	0.5281	2.5037	0.4608	28.7289	3.6916	0.6551	9.5711	1.6437	0.7143	0	0	0	0	0	1
5	0	6.8934	0.4524	3.781	0.5164	68.0137	4.3918	0.5525	7.4993	0.9987	0.5238	0	0	0	0	0	0
5	0	7.587	0.5016	4.1212	0.4888	67.6467	4.903	0.5635	5.6176	0.4649	0.5238	1.0102	1	0	0	0	0
5	0	7.0483	0.4306	3.5758	0.2062	56.9959	4.5547	0.4921	8.724	2.0651	0.6667	0	0	0	0	1	0
5	0	11.0916	0.4677	5.4196	0.6515	167.5459	7.4187	0.4288	6.2672	3.5098	0.3333	1.0102	1	0	0	1	0
5	0	8.5981	0.5112	4.5669	0.6694	95.727	5.6346	0.5361	8.1586	4.108	0.4762	1.0102	1	0	0	1	1
5	0	11.2214	0.3886	6.4027	0.4847	180.0952	7.247	0.4523	5.4447	3.0663	0.2381	0.9897	1	0	0	0	1
5	0	15.7331	0.6049	6.762	0.6231	132.7183	9.8961	0.7332	14.6727	1.9891	0.2857	0.8571	1	0	0	0	0
5	0	13.7871	0.5227	7.5867	0.8057	259.9299	8.8209	0.6104	20.9732	1.8898	0.2857	0.8571	1	0	0	1	0
5	0	11.5445	0.4677	5.3237	0.672	163.5301	7.5361	0.5011	6.0802	3.563	0.2381	0.9897	1	0	0	1	1
5	0	13.9883	0.4481	7.478	0.6099	250.5141	9.183	0.4641	14.8095	1.8284	0.1429	0.6389	1	1	0	0	0
5	0	18.4859	0.5944	8.6649	0.7352	365.1653	11.8999	0.6678	16.4068	3.0748	0.1429	0.8571	1	1	0	0	0
5	0	8.8131	0.5471	4.5591	0.7854	106.5422	5.6795	0.6169	6.9267	2.0981	0.5238	1.0102	1	0	0	1	1
5	0	9.7451	0.6022	4.7779	0.7087	103.5077	6.3341	0.6524	7.5408	3.3116	0.4762	1.0102	1	0	0	1	1
5	0	9.0333	0.3906	4.3199	0.2798	106.0106	5.9426	0.3957	6.9183	3.0786	0.381	0	0	0	0	1	0
5	0	10.6558	0.413	5.2433	0.2684	126.0107	6.9852	0.4312	6.8955	4.1061	0.2381	0.6061	0	0	0	1	0
5	0	21.7267	0.5173	7.7001	0.4223	419.2962	14.9562	0.3968	17.11	5.6888	0.0952	0.3912	1	0	0	0	0
5	0	15.2737	0.8153	7.146	1.1339	137.9803	9.8053	0.9025	10.9388	2.4206	0.4286	1.0102	1	0	0	1	0
5	0	11.2851	0.4819	4.5495	0.906	171.4193	7.581	0.4317	17.3835	4.0234	0.2381	1.0102	1	0	1	0	0
5	0	11.297	0.4158	4.4785	0.2289	161.0903	7.6953	0.2973	6.3355	2.8344	0.2857	0.6061	0	1	0	1	0
5	0	11.6484	0.5898	5.6361	0.7622	181.3362	7.6678	0.6079	7.7902	4.0927	0.381	0.9897	1	0	0	1	0
5	0	15.3835	0.5506	5.7105	0.7786	226.869	10.3066	0.5185	16.3635	0.7024	0.1905	0.4949	1	0	0	1	0
5	0	11.6158	0.5608	4.8176	0.4355	157.962	7.9943	0.4529	8.8833	6.2081	0.381	0.9897	1	0	0	1	0
5	0	15.3783	0.6309	6.7834	1.2606	285.9531	10.2851	0.6123	7.3588	0.6228	0.2857	0.4949	1	0	1	1	0
5	0	10.8655	0.4702	4.387	0.5137	109.7585	7.3458	0.397	5.7846	1.1491	0.2381	0.6547	1	0	1	0	0
5	0	9.107	0.3812	4.799	0.1996	105.0678	5.9695	0.3975	5.6959	2.2127	0.3333	0	0	0	0	1	0
5	0	14.2313	0.5727	5.6391	0.6538	211.1825	9.6307	0.5159	8.2676	1.0593	0.1905	0.5471	1	0	0	1	0
5	0	11.2311	0.5737	4.6754	0.597	131.6495	7.5505	0.5352	4.9231	3.2936	0.3333	0.6547	1	0	0	1	1
5	0	8.4743	0.4789	3.682	0.5781	81.9692	5.7845	0.3753	7.2713	2.1568	0.4286	0	0	0	0	1	1
5	0	8.6125	0.5344	3.8634	0.6002	74.8706	5.8255	0.4727	7.7567	1.2502	0.4762	1.0102	1	0	0	1	0
5	0	15.5599	0.4725	8.0356	0.5522	281.1558	10.4654	0.4167	20.05	0.1509	0.1905	0.8571	1	0	0	1	0
5	0	13.6686	0.5747	5.6916	0.4544	142.657	8.7544	0.6601	13.5271	0.0133	0.2857	1.0102	1	0	0	1	0
5	0	9.198	0.4996	3.4883	0.4	77.5406	6.1988	0.4426	6.7965	3.0938	0.4286	0	0	0	0	1	0
5	0	8.7056	0.6399	4.1322	0.7436	74.5549	5.8942	0.5911	8.2203	4.9032	0.4762	1.0102	1	0	0	0	0
5	0	7.5067	0.4861	3.8136	0.6148	76.6041	4.7355	0.6103	6.9037	2.3129	0.5714	1.0102	1	0	0	1	0
5	0	12.2704	0.4013	5.2975	0.3653	180.0465	8.1765	0.3634	6.3912	4.2982	0.1905	0.6547	1	0	0	1	0
5	0	10.0617	0.5301	3.5821	0.088	73.6148	6.7884	0.4751	8.2324	1.4229	0.381	0	0	0	0	1	0
5	0	14.1964	0.6448	5.9706	0.4936	116.6051	9.674	0.58	11.3246	0.8454	0.3333	0.9897	1	0	1	1	0
5	0	6.9061	0.4422	3.0015	0.7133	53.1128	4.577	0.4286	7.8466	0.1764	0.6667	0	0	1	1	1	0
5	0	8.365	0.5148	3.0216	0.5608	65.4533	5.4084	0.5756	8.4193	0.7152	0.381	0.6061	0	0	1	1	0
5	0	6.9274	0.4065	2.5047	0.4834	56.2334	4.8465	0.1251	7.7804	0.3759	0.4286	0	0	0	1	0	0
5	0	15.5731	0.8158	8.2452	1.1304	265.6137	10.1042	0.8797	6.0324	1.8285	0.2381	0.9897	1	0	0	0	0
5	0	15.9209	0.7947	7.4644	1.0663	220.7646	10.5264	0.8155	5.7856	2.6908	0.2381	0.8571	1	0	0	0	0
5	0	17.9883	0.6464	7.802	0.8726	299.7976	11.4364	0.7501	10.4632	3.6572	0.1905	0.8571	1	0	0	1	0
5	0	21.0694	0.5513	6.1522	0.5223	281.2521	14.792	0.3761	18.3048	5.8429	0.1905	0.5471	1	0	1	0	0
5	0	20.5534	0.6189	9.7508	0.7759	390.2745	13.0593	0.7236	10.2517	5.54	0.0952	0.3912	1	0	1	0	0
5	0	12.1748	0.4987	5.3642	0.4041	140.0501	7.8241	0.5751	11.989	2.296	0.2857	1.0102	1	0	1	0	1
5	0	9.9635	0.6409	4.9116	0.8783	110.9745	6.2884	0.7612	8.2513	4.5862	0.4762	1.0102	1	0	1	0	1
5	0	8.7815	0.5065	4.5623	0.6126	102.0616	5.8148	0.5023	7.1942	1.1992	0.4286	1.0102	1	0	1	1	1
5	0	9.0838	0.5257	3.2597	0.2909	59.7483	6.3012	0.382	9.0547	2.588	0.3333	0.202	0	0	0	0	1
5	0	20.0732	0.5546	7.7875	0.7191	405.4913	13.7679	0.4556	21.578	4.3555	0.1429	0.5471	1	0	0	1	0
5	0	15.6961	1.0633	7.8934	1.6314	170.0312	10.5825	1.0572	13.4072	4.5615	0.5714	1.0102	1	0	0	1	0
5	0	17.9162	0.898	8.1995	1.5715	320.9548	12.0031	0.896	12.4358	5.2983	0.2857	0.4949	1	0	0	1	0
5	0	18.6564	0.6094	9.053	0.5916	261.3618	11.9235	0.7003	10.7898	3.6736	0.0952	0.6389	1	1	0	1	0
5	0	11.0371	0.4627	6.0876	0.576	152.0179	7.4617	0.3877	10.0284	5.6722	0.2381	0.8571	1	1	0	1	0
5	0	7.0601	0.3828	2.9846	0.3826	62.2778	4.8885	0.1477	8.0547	3.5148	0.4286	0	0	0	0	1	0
5	0	8.5791	0.4806	3.9137	0.3266	74.145	5.3456	0.6359	9.4374	6.0626	0.381	0	0	0	0	1	0
5	0	10.6914	0.4814	4.0723	0.2536	112.279	7.2903	0.3822	9.0342	5.7699	0.2857	0.202	0	0	0	0	0
5	0	10.1275	0.3719	4.6456	0.2696	126.8614	6.7653	0.3184	6.6254	3.6193	0.2381	0.6061	0	0	0	1	1
5	0	9.3826	0.3969	4.744	0.2449	116.3904	6.1932	0.3913	14.7683	4.7472	0.2857	0	0	0	0	1	1
5	0	8.3034	0.4901	4.065	0.6431	84.7173	5.4501	0.5093	5.9045	2.9186	0.4762	1.0102	1	0	0	1	1
5	0	11.8507	0.3752	6.4622	0.379	192.6439	7.7988	0.3777	14.5092	3.2992	0.1429	0.8571	1	0	0	1	0
5	0	14.4379	0.4298	5.3354	0.8001	257.7138	9.9462	0.2688	7.04	2.9131	0.1905	0.5471	1	0	0	1	0
5	0	10.9362	0.4647	4.5856	0.2313	119.8018	7.4957	0.3414	10.9551	3.2635	0.3333	0.202	0	0	0	0	0
5	0	9.5678	0.5161	3.4219	0.1821	74.879	6.7741	0.2895	8.9951	2.5169	0.4286	0.202	0	0	0	0	0
5	0	13.8072	0.4535	6.768	0.1418	194.4524	8.9538	0.5051	12.6143	2.0987	0.2381	1.0102	1	0	0	1	0
5	0	8.1607	0.5866	4.3469	0.7201	83.4267	5.1008	0.7298	7.2851	0.2357	0.619	1.0102	1	0	0	1	0
5	0	10.556	0.4058	4.8081	0.1231	123.8826	6.8592	0.4508	6.4265	1.8882	0.2381	0.6061	0	0	0	1	0
5	0	17.505	0.4918	9.607	0.5535	414.4492	10.895	0.6491	18.7049	1.5614	0.1429	0.6389	1	0	0	1	0
5	0	13.2167	0.4274	5.6153	0.6774	204.414	9.0337	0.2996	12.1234	4.265	0.1905	0.4949	1	0	0	1	1
5	0	16.5342	0.4904	7.5717	0.2508	229.7457	10.6299	0.5657	19.3712	1.6485	0.0952	0.3912	1	0	0	1	1
5	0	14.6735	0.786	6.7384	1.0782	172.8287	9.777	0.7889	7.9062	1.2097	0.381	1.0102	1	0	0	1	0
5	0	17.0566	0.6281	5.7185	0.6028	210.4032	11.2257	0.6491	21.6832	1.6781	0.2381	0.9897	1	1	0	1	0
5	0	18.2079	0.5686	7.5021	0.5291	318.4132	12.4507	0.4815	16.9489	2.8698	0.1429	0.6389	1	1	0	1	0
5	0	13.3237	0.4713	4.1117	0.6916	199.2498	9.4421	0.1989	18.4447	4.5653	0.2381	0.4949	1	0	0	1	0
5	0	10.9642	0.6447	4.8061	0.9621	142.9815	7.0645	0.7173	17.3668	2.6316	0.4286	1.0102	1	0	0	1	0
5	0	12.4062	0.5037	5.2138	0.1717	132.4106	7.9261	0.5953	11.4792	1.554	0.2857	0.6061	0	0	0	0	0
5	0	6.4844	0.5565	2.1281	0.371	23.551	4.293	0.5573	11.4578	5.3005	0.6667	0	0	0	0	0	0
5	0	15.3428	0.4862	6.8739	0.4187	264.9525	10.0687	0.5057	15.7118	0.1994	0.1429	0.5471	1	1	0	1	0
5	0	7.2738	0.8025	3.3675	1.3457	53.9102	4.7095	0.8703	9.9071	5.4462	0.7143	1.0102	1	1	0	0	0
5	0	15.2272	0.5674	7.2021	0.8097	296.0624	9.8138	0.6373	11.6051	1.0818	0.2381	1.0102	1	0	0	0	0
5	0	13.5555	0.4823	5.7553	0.2195	190.9429	9.1061	0.4322	12.9024	0.86	0.2381	0.6547	1	0	0	0	0
5	0	15.5587	0.4866	6.8417	0.4682	290.747	10.1508	0.5224	15.3334	0.0994	0.1905	0.6547	1	0	1	0	0
5	0	14.7721	0.6018	4.5363	0.3715	150.862	9.7629	0.6106	18.5256	0.594	0.2381	0.2474	0	0	0	1	0
5	0	13.3705	0.3991	5.4201	0.0988	197.9731	9.2464	0.1935	21.9838	2.2591	0.2857	0.202	0	0	0	0	0
5	0	20.6836	0.5376	5.1679	0.7742	276.3703	13.7911	0.5173	21.463	5.3353	0.0952	0.3912	1	0	0	1	1
5	0	9.8133	0.4278	4.6958	0.5677	129.6202	6.484	0.4222	5.8904	3.6617	0.381	1.0102	1	0	0	1	0
5	0	10.904	0.4426	5.4556	0.4531	141.6525	7.2269	0.4289	5.4699	2.7942	0.1905	0.8571	1	0	0	0	0
5	0	12.9603	0.6012	4.2816	0.8449	122.1156	8.3887	0.6616	8.0459	3.9302	0.1905	0.5471	1	0	0	0	0
5	0	10.4675	0.5042	4.906	0.621	133.0749	6.6751	0.6005	7.557	4.9863	0.381	1.0102	1	0	0	0	0
5	0	9.3875	0.4652	3.6652	0.5674	101.3586	6.3532	0.3873	7.3394	4.6411	0.3333	0.6061	0	0	0	1	0
5	0	9.7548	0.4913	4.1864	0.5665	107.0904	6.1418	0.6201	8.6315	3.4024	0.2857	0.6547	1	1	0	1	0
5	0	6.8446	0.4447	3.0244	0.6109	63.5527	4.4657	0.4787	6.6918	0.2838	0.6667	0	0	1	0	1	0
5	0	11.8993	0.4687	6.1692	0.3414	152.9734	7.5959	0.5631	12.0866	2.6424	0.2381	0.9897	1	0	0	1	0
5	0	14.299	0.5246	5.8384	0.6522	207.2928	9.691	0.4552	17.4785	0.093	0.1905	0.8571	1	0	0	1	0
5	0	7.9779	0.4774	3.2553	0.0995	64.5904	5.317	0.4509	5.4714	1.4236	0.4762	0	0	0	1	1	0
5	0	15.3551	0.5774	7.2637	0.8328	236.5683	9.7862	0.6746	4.3962	0.6871	0.1429	0.2857	1	1	0	0	0
6	0	15.1338	0.505	6.4446	0.1529	207.258	9.9431	0.5225	14.6902	0.2009	0.1905	0.6547	1	0	1	1	0
6	0	11.9884	0.4624	4.5703	0.8638	157.8899	7.9444	0.4515	14.0976	2.5326	0.2381	0.6547	1	0	1	1	0
6	0	17.8347	0.8	8.825	1.0574	288.2356	11.4895	0.8789	14.3334	4.2107	0.2857	1.0102	1	0	1	0	0
6	0	17.4906	0.5619	6.4476	0.9523	297.0836	11.6745	0.5414	18.1295	2.2537	0.2381	0.4949	1	1	0	1	1
6	0	17.5929	0.6972	8.8815	0.9814	388.2874	11.2049	0.7978	11.606	2.9432	0.2381	0.9897	1	0	0	0	1
6	0	17.5131	0.5324	8.1986	0.5303	390.4794	11.2912	0.6008	19.103	2.1078	0.1429	0.6389	1	0	1	1	0
6	0	21.0015	0.5771	9.3707	0.7679	449.021	14.1358	0.5358	16.9478	4.5848	0.0952	0.3912	1	0	0	1	1
6	0	18.1286	0.6781	6.8884	0.984	363.1521	12.6701	0.5524	14.3505	3.9921	0.2857	0.9897	1	0	0	1	1
6	0	18.8171	0.6	7.8555	0.7013	404.8936	12.5319	0.5892	16.5726	3.9309	0.2381	0.9897	1	0	1	1	1
6	0	16.8822	0.6545	7.4372	1.0678	377.5273	11.5957	0.5706	11.7523	2.1484	0.2857	0.9897	1	0	1	1	1
6	0	14.935	0.8361	6.661	1.2206	208.279	10.4715	0.7263	11.0398	2.245	0.4286	0.9897	1	0	1	1	1
6	0	19.8059	0.5496	5.1341	0.6448	233.305	13.3698	0.4962	20.802	3.7877	0.0952	0.3912	1	0	1	1	1
6	0	23.7364	0.4691	10.7286	0.152	567.4072	15.9855	0.4084	20.6361	6.1807	0	0	1	0	0	1	1
6	0	21.967	0.5936	7.7594	0.6961	528.3439	15.2275	0.4723	19.2556	5.9646	0.0952	0.3912	1	0	1	1	1
6	0	20.317	0.6546	7.2269	0.5894	326.7953	13.5246	0.6498	21.1732	4.986	0.2857	0.9897	1	0	0	1	0
6	0	18.7922	0.7515	9.1387	1.0586	411.9842	12.104	0.8287	12.4522	4.8502	0.2381	0.8571	1	0	1	1	1
6	0	17.7178	0.5992	8.1878	0.7437	352.7693	11.6237	0.6263	12.8192	2.1259	0.1429	0.6389	1	0	1	1	1
6	0	13.7015	0.8083	5.9047	1.4642	167.1255	9.1568	0.8059	11.4875	1.3387	0.4286	1.0102	1	0	1	1	1
6	0	23.1743	0.4542	8.8642	0.4584	633.7496	15.9156	0.3188	20.7093	5.2335	0.0476	0.3499	1	0	1	1	1
6	0	19.9504	0.6406	4.4005	0.4547	154.504	13.625	0.5694	19.3664	5.8819	0.2381	0.2474	0	0	1	1	0
6	0	22.8881	0.6475	5.1913	0.6682	427.0094	16.5256	0.4188	15.8683	7.6075	0.2381	0.6547	1	0	0	1	0
6	0	17.5887	0.6717	5.2994	0.5635	226.7478	12.3288	0.5369	17.675	3.9985	0.2857	0.9897	1	0	1	1	1
6	0	22.9801	0.491	7.8126	0.3013	381.733	15.1748	0.4932	22.0914	5.8001	0.0952	0.3912	1	0	1	1	0
6	0	22.3169	0.5643	8.5687	0.802	502.8233	15.6577	0.3964	13.0563	5.5764	0.1429	0.6389	1	0	1	1	0
6	0	23.1553	0.5266	8.1879	0.2461	445.812	16.3453	0.319	20.8206	7.0304	0.0952	0.3912	1	0	1	1	1
6	0	26.0867	0.4721	8.8897	0.8997	696.4955	18.0065	0.3248	19.1797	7.7478	0.0952	0.3912	1	0	0	1	0
6	0	24.3985	0.5597	6.4697	0.6508	553.5525	17.8432	0.2171	17.2373	7.7135	0.1905	0.6547	1	0	1	1	0
6	0	21.569	0.486	10.4016	0.3105	545.7383	14.1451	0.5074	18.9164	4.8895	0.0476	0.3499	1	0	1	1	1
6	0	18.9119	0.5261	6.6835	0.565	287.8526	12.9572	0.4234	12.1743	3.3504	0.1429	0.5471	1	0	1	1	1
6	0	15.6621	0.8091	6.8311	1.1025	199.3947	10.552	0.7885	16.3909	3.2125	0.4286	0.9897	1	0	1	1	1
6	0	19.3466	0.6634	7.2985	0.7534	314.993	13.4447	0.5502	10.6697	3.9856	0.2857	0.9897	1	0	0	1	0
6	0	16.9994	0.4841	9.0905	0.6676	360.5305	10.8644	0.575	18.3239	0.9849	0.0476	0.3499	1	0	1	1	1
6	0	15.9514	0.4517	6.6071	0.4068	281.6459	10.6562	0.414	16.0506	0.1904	0.0952	0.3912	1	0	1	1	1
6	0	12.1126	0.4923	7.0396	0.5067	172.9483	7.5937	0.6317	14.9181	2.7383	0.3333	0.9897	1	0	1	1	1
6	0	20.9072	0.486	8.388	0.3779	408.5652	14.4211	0.3473	19.5319	4.3983	0.0952	0.6389	1	0	1	1	0
6	0	14.6016	0.5899	6.1219	0.3362	204.5339	9.8113	0.5548	3.7914	0.2598	0.3333	0.9897	1	0	1	1	0
6	0	17.3863	0.6235	6.0718	0.3838	199.3357	11.8141	0.5632	21.4828	3.3255	0.2381	0.6547	1	0	1	1	0
6	0	13.0308	0.6771	6.5625	0.8871	174.9686	8.443	0.7378	6.4117	1.1579	0.381	1.0102	1	0	1	1	0
6	0	16.9264	0.5291	5.4155	0.5977	218.5707	12.0337	0.2937	10.3936	1.9851	0.1429	0.5471	1	0	1	1	0
6	0	22.1629	0.47	8.7049	0.4268	502.2696	15.0447	0.3829	18.1387	5.2256	0.0476	0.3499	1	0	1	1	0
6	0	21.0841	0.4204	10.3974	0.3595	497.384	13.8751	0.4269	12.1321	3.2592	0.0476	0.3499	1	0	1	1	0
6	0	11.9585	0.4945	4.6025	0.4752	160.6665	7.7399	0.5522	10.6102	3.1161	0.3333	0.6061	0	0	0	1	0
6	0	15.1616	0.4307	7.1811	0.243	255.2312	9.9565	0.4445	12.4036	1.226	0.0952	0.3912	1	0	0	0	0
6	0	16.6608	0.5019	6.8015	0.4319	250.5528	10.7431	0.5696	10.2837	1.1341	0.1429	0.5471	1	0	1	1	0
6	0	11.2045	0.4242	5.6139	0.3336	173.2437	7.2178	0.4947	9.7088	3.9795	0.1905	0.9897	1	0	1	1	0
6	0	17.7741	0.7221	8.3828	1.2514	348.1621	11.378	0.8121	11.6183	3.3245	0.1905	0.5471	1	0	0	1	0
6	0	14.0768	0.5231	7.2127	0.5752	237.5102	8.9409	0.629	18.0085	0.4309	0.1429	0.5471	1	0	1	1	0
6	0	11.8663	0.5338	5.3836	0.5122	144.9102	7.6537	0.6011	7.8598	2.198	0.3333	1.0102	1	0	0	1	1
6	0	10.9757	0.474	5.9552	0.5218	155.9769	7.0098	0.5669	7.5985	4.5614	0.381	1.0102	1	1	0	1	1
6	0	16.3082	0.4961	5.7313	0.3388	277.553	10.6649	0.5259	11.4235	0.5961	0.1429	0.2857	1	0	1	1	1
6	0	20.7851	0.499	10.3343	0.6615	544.0684	13.8976	0.4657	13.0879	3.2073	0.0952	0.3912	1	0	0	1	1
6	0	12.8448	0.7838	6.4085	1.1716	140.2312	7.8105	0.9884	10.4109	0.5407	0.4762	0.9897	1	0	1	1	1
6	0	23.2008	0.6447	3.5115	0.1363	261.8319	17.5406	0.2331	18.2402	7.4721	0.2381	0.2474	0	0	1	1	1
6	0	19.9425	0.5391	7.8675	0.4073	332.5538	12.6512	0.6478	14.4266	4.0338	0.1429	0.8571	1	0	1	1	0
6	0	16.4888	0.4811	8.1077	0.2703	331.0696	10.5482	0.5696	12.4044	1.5156	0.1429	0.8571	1	0	0	1	0
6	0	22.1944	0.4663	6.9911	0.1779	488.6783	15.8175	0.1469	16.6881	4.9773	0.1429	0.5471	1	0	0	1	0
6	0	18.7173	0.6257	9.2786	0.8978	365.9385	12.1614	0.6778	11.9083	3.3687	0.1429	0.5471	1	0	1	1	0
6	0	15.9181	0.5137	7.4022	0.3907	221.0986	9.8942	0.6728	16.0106	1.2373	0.1429	0.8571	1	0	1	1	1
6	0	15.114	0.4814	6.0082	0.3733	203.1148	10.2811	0.3904	11.7836	0.5761	0.1429	0.5471	1	0	0	0	0
6	0	20.3334	0.4688	9.3747	0.3658	508.7203	13.0651	0.5458	15.4085	3.4934	0.0476	0.3499	1	0	0	0	1
6	0	16.9019	0.5454	7.7241	0.6005	279.3578	10.8973	0.6139	15.9937	1.5675	0.0952	0.6389	1	0	1	0	0
6	0	17.0658	0.4368	6.5594	0.5656	346.7572	11.1816	0.4579	21.6132	0.0356	0.1429	0.5471	1	0	0	1	0
6	0	10.5937	0.4856	4.563	0.2617	104.741	7.0009	0.4851	7.862	3.39	0.381	0	0	0	1	1	0
6	0	17.1534	0.6838	7.4442	1.3116	365.0505	11.1058	0.7465	10.3336	1.6101	0.2857	1.0102	1	0	1	1	1
6	0	17.4401	0.4813	7.8277	0.4108	310.0938	11.4825	0.4912	13.9655	1.5649	0.0952	0.3912	1	0	1	1	1
6	0	16.5219	0.4984	8.4032	0.3696	294.8856	10.5734	0.5857	12.6674	1.0844	0.0476	0.3499	1	0	0	1	1
6	0	20.8349	0.4748	7.5807	0.2209	451.5784	14.5776	0.272	14.7361	3.9014	0.1429	0.5471	1	0	0	0	1
6	0	19.7198	0.5499	5.8489	0.45	352.0074	13.5183	0.4513	14.5655	3.5393	0.1905	0.2474	0	0	1	0	1
6	0	16.1935	0.471	7.9765	0.6062	320.7517	10.581	0.5019	18.2004	1.2699	0.1429	0.2857	1	0	1	0	1
6	0	14.9489	0.5006	7.7744	0.5073	262.5682	9.5208	0.6001	11.696	1.0837	0.0952	0.6389	1	0	1	0	0
6	0	17.7034	0.4561	7.206	0.2352	330.09	11.629	0.4709	11.1913	1.0513	0.0952	0.3912	1	0	0	1	0
6	0	22.629	0.5277	7.7479	0.318	457.4901	15.818	0.3578	22.1764	6.3911	0.0952	0.6389	1	0	1	1	0
6	0	17.4808	0.5331	7.6875	0.3174	248.3127	11.8084	0.475	10.1158	1.7482	0.1429	0.8571	1	0	0	1	0
6	0	20.7397	0.5137	8.9284	0.2038	359.4153	13.9252	0.4703	19.9377	5.2089	0.0476	0.3499	1	0	1	1	0
6	0	21.1887	0.5001	8.7013	0.5568	436.5964	14.3514	0.4276	15.8474	4.9152	0.0476	0.3499	1	0	1	1	0
6	0	20.6905	0.6338	6.5638	0.656	278.3344	14.6582	0.459	21.4101	6.2219	0.2381	0.8571	1	0	0	1	0
6	0	22.5038	0.504	8.7846	0.4589	442.5708	15.3612	0.4075	21.8968	6.2224	0.0476	0.3499	1	0	0	1	0
6	0	15.9914	0.406	8.0325	0.5485	340.2847	10.4965	0.4196	10.0377	1.5322	0.0952	0.3912	1	0	0	1	0
6	0	20.3937	0.4812	7.8051	0.2989	325.1745	13.3621	0.5048	18.5503	3.2687	0.0952	0.3912	1	0	0	1	0
6	0	16.3806	0.4512	8.6395	0.2271	259.9983	10.7558	0.4668	17.1773	0.7759	0.0476	0.3499	1	0	1	0	0
6	0	19.4209	0.5065	8.2031	0.3034	302.4201	12.628	0.5522	21.7991	3.7135	0.0952	0.3912	1	0	0	1	0
6	0	20.897	0.4809	5.6478	0.679	464.8555	14.6833	0.2628	21.7171	3.9569	0.1429	0.2857	1	0	1	1	0
6	0	27.2734	0.5407	7.0005	0.5126	568.9272	17.6646	0.5976	18.3851	10.3646	0.1429	0.2857	1	0	1	1	0
6	0	21.9566	0.5817	5.7242	0.7402	267.5043	15.7328	0.3478	20.0186	6.366	0.1905	0.5471	1	1	0	1	0
6	0	19.5863	0.4316	10.2136	0.1905	413.6786	12.7167	0.4794	16.4004	2.2	0.0476	0.3499	1	0	1	1	0
6	0	19.0119	0.5553	7.3651	0.7298	280.1434	11.9681	0.6823	16.1291	3.5771	0.1429	0.5471	1	1	1	1	0
6	0	18.4325	0.6114	6.4355	0.4169	267.9655	12.9353	0.4584	10.1556	3.5275	0.1905	0.8571	1	0	1	1	0
6	0	14.6104	0.6782	5.9604	0.7407	144.8877	9.6288	0.6992	18.5348	1.4382	0.3333	0.9897	1	0	1	1	0
6	0	20.998	0.5341	9.7139	0.6729	518.1982	14.3593	0.4393	17.5116	4.0904	0.0952	0.6389	1	1	1	1	0
6	0	23.2564	0.6226	4.5773	0.4363	379.0143	16.5828	0.424	19.8319	7.4664	0.2381	0.2474	0	0	1	1	0
6	0	20.9045	0.5009	9.4681	0.4374	501.6101	14.0703	0.4481	17.7626	4.2024	0.0476	0.3499	1	0	1	1	0
6	0	18.359	0.5119	7.4254	0.9011	390.525	11.7329	0.6026	14.3404	1.8883	0.1429	0.5471	1	1	0	1	1
6	0	22.9039	0.4728	9.2129	0.2914	540.8939	15.811	0.3255	20.9873	5.329	0.0476	0.3499	1	0	0	1	1
6	0	17.8019	0.6068	8.8314	0.7677	405.2954	11.3201	0.7096	16.8428	2.9345	0.1905	0.8571	1	0	1	1	1
6	0	20.4417	0.5689	5.1272	0.2182	270.7878	13.8348	0.5113	18.4815	2.8699	0.1905	0.2474	0	0	1	1	1
6	0	17.4715	0.7788	3.457	0.2298	148.1246	12.8759	0.5346	10.3139	3.8064	0.4762	0.6061	0	0	1	1	0
6	0	14.5639	0.3847	7.8895	0.3554	266.3667	9.4834	0.4228	13.7051	2.1999	0.0952	0.3912	1	0	1	1	1
6	0	16.015	0.6285	8.9833	0.6227	269.7105	10.393	0.6835	14.8182	2.0097	0.2857	0.9897	1	0	0	1	1
6	0	22.4282	0.4223	7.1244	0.1483	561.4623	15.7484	0.1403	20.0934	4.1301	0.1429	0.2857	1	0	1	1	1
6	0	23.0437	0.5395	8.4384	0.237	405.9067	15.4595	0.5022	15.2538	6.4904	0.0476	0.3499	1	0	1	1	1
6	0	19.4373	0.6674	6.616	0.9432	239.8708	13.4071	0.5745	15.561	5.236	0.1905	0.5471	1	0	1	1	0
6	0	11.9906	0.8716	6.2119	1.2831	152.5721	7.4911	1.0204	9.7951	0.1845	0.5714	1.0102	1	0	0	1	1
6	0	7.5344	0.4027	4.0719	0.6113	90.3692	4.7743	0.5204	11.2695	6.2446	0.5714	0	0	0	1	1	1
6	0	16.3359	0.5408	5.879	0.92	252.8611	11.1335	0.4578	16.1171	1.5198	0.2857	0.4949	1	0	1	1	1
6	0	18.0929	0.532	6.9074	0.4322	355.5187	12.1315	0.4952	17.7923	2.1638	0.1905	0.8571	1	0	1	1	0
6	0	24.3273	0.4917	8.3895	0.3158	608.927	17.2458	0.2394	18.1841	7.0486	0.0952	0.3912	1	0	1	1	0
6	0	18.0739	0.475	7.6054	0.3009	369.5958	12.431	0.3426	15.0115	0.1033	0.1429	0.8571	1	0	1	0	0
6	0	18.5217	0.6416	7.4875	0.7858	326.0782	12.5833	0.5842	16.6129	3.9962	0.1429	0.6389	1	0	1	0	0
6	0	21.9023	0.4907	8.542	0.3839	437.1811	15.0946	0.357	16.6998	4.5806	0.0476	0.3499	1	0	1	1	0
6	0	21.5899	0.7936	4.3916	0.4302	267.2939	16.1642	0.5102	17.4599	6.8086	0.4286	0.6061	0	0	0	1	0
6	0	22.4925	0.4738	6.9193	0.33	468.4804	15.6167	0.3038	18.1045	4.18	0.1429	0.2857	1	0	0	1	0
6	0	19.372	0.4287	8.5799	0.6798	469.3678	13.1291	0.3352	14.8428	1.5665	0.1429	0.5471	1	0	1	1	0
6	0	17.8952	0.6244	8.4294	0.8665	423.0307	12.1871	0.5582	9.4983	1.5782	0.2381	0.8571	1	1	0	1	1
6	0	21.3279	0.499	8.0473	0.4606	389.0425	14.7399	0.3583	20.7901	4.9383	0.0952	0.6389	1	0	1	1	0
6	0	19.9461	0.6134	6.043	0.3845	346.8299	13.9347	0.4742	21.3958	4.3052	0.2381	0.6547	1	0	1	1	0
6	0	21.7553	0.5066	7.6625	0.3879	332.841	14.1216	0.5569	18.8231	5.8007	0.0476	0.3499	1	0	1	1	0
6	0	20.7799	0.4336	9.1527	0.4389	524.6831	13.6828	0.4393	17.4294	2.669	0.0476	0.3499	1	0	0	1	0
6	0	25.0128	0.4266	12.6101	0.3775	665.9171	16.4657	0.4326	15.368	5.6489	0.0476	0.3499	1	0	1	1	1
6	0	23.9629	0.4893	9.1965	0.2763	534.4199	16.0415	0.4511	20.8798	5.6149	0.0476	0.3499	1	0	0	1	1
6	0	21.5954	0.4939	9.1989	0.3034	479.2868	14.2281	0.5028	17.2555	5.168	0.0476	0.3499	1	0	1	1	1
6	0	25.5166	0.5974	11.5687	0.675	663.6222	17.7465	0.4673	22.1883	9.2436	0.1905	0.8571	1	0	1	1	1
6	0	26.9869	0.5548	8.2018	0.1914	651.1851	19.6913	0.2185	16.3021	9.7175	0.0476	0.3499	1	0	1	1	0
6	0	23.2502	0.4413	9.2985	0.7466	623.0828	15.7361	0.3568	19.5234	5.3116	0.0952	0.3912	1	0	1	1	1
6	0	23.603	0.4438	9.5112	0.375	605.9552	16.4212	0.2451	16.1929	5.9143	0.0476	0.3499	1	0	1	0	1
6	0	17.5172	0.7422	9.1458	1.0476	354.2317	11.2131	0.833	4.3288	2.8391	0.1905	0.8571	1	0	1	1	1
6	0	13.3801	0.5156	5.3334	0.5088	172.157	9.0521	0.4498	6.724	3.5185	0.1905	0.5471	1	0	1	1	1
6	0	16.3084	0.3913	8.3828	0.3774	371.596	10.4608	0.4752	9.3342	0.7768	0.1429	0.5471	1	0	0	1	1
6	0	14.3271	0.5095	7.5146	0.6146	266.6937	9.5123	0.498	6.4435	0.756	0.2381	0.8571	1	0	1	1	1
6	0	22.7276	0.5452	7.8807	0.3487	428.65	14.7144	0.6033	16.0679	6.7224	0.1429	0.5471	1	0	1	1	1
6	0	22.408	0.6019	7.5623	0.6643	320.5488	15.8383	0.4237	21.0112	7.2973	0.1429	0.8571	1	0	1	1	1
6	0	23.6081	0.5282	7.4924	0.3316	504.2076	16.8333	0.2795	16.6662	6.8524	0.1429	0.5471	1	0	1	1	1
6	0	23.6285	0.6586	6.7742	0.7654	521.2172	16.8324	0.475	15.0402	8.2242	0.2381	0.8571	1	0	1	1	1
6	0	20.4854	0.6333	7.2684	0.6339	256.3884	14.1301	0.5345	11.8427	5.8379	0.1905	0.8571	1	0	1	0	1
6	0	23.9491	0.482	7.9551	0.2931	564.1757	17.1119	0.1716	17.201	6.3552	0.0476	0.3499	1	0	1	1	1
6	0	18.855	0.555	9.0251	0.7765	359.3713	12.2433	0.6058	9.6267	1.7506	0.1429	0.5471	1	0	1	1	1
6	0	14.69	0.8435	7.1612	1.2371	217.9429	9.2938	0.9638	5.1541	1.5483	0.4762	1.0102	1	0	0	1	1
6	0	14.3231	0.7931	7.3252	1.1695	219.2396	9.1814	0.8826	13.7392	1.3512	0.4762	1.0102	1	0	0	1	1
6	0	17.5313	0.8288	8.8737	1.3297	404.0446	11.5557	0.8585	6.0176	3.3946	0.2857	0.9897	1	1	0	1	1
6	0	13.8807	0.4655	5.2381	0.5974	198.9375	9.6028	0.3059	4.9773	2.4004	0.2381	0.4949	1	0	1	1	1
6	0	16.8571	0.7728	7.6866	1.3309	276.0897	11.1837	0.7845	7.8497	2.3736	0.2381	0.6547	1	0	0	1	1
6	0	18.1336	0.6273	9.1405	0.8186	410.8116	11.965	0.642	7.1433	2.3463	0.1429	0.6389	1	0	0	1	1
6	0	17.6524	0.5774	8.0196	1.0806	390.386	11.4947	0.622	7.4698	0.7585	0.1429	0.5471	1	0	0	1	1
6	0	15.4772	0.3916	7.3965	0.5657	329.1237	10.5186	0.272	9.7061	2.9257	0.1429	0.8571	1	0	1	1	1
6	0	17.9492	0.5557	8.5702	0.7515	354.3726	11.0913	0.7265	12.0452	1.5229	0.0952	0.3912	1	0	0	1	1
6	0	19.4554	0.7067	8.0764	1.1358	382.5121	12.8372	0.7266	7.5754	4.4707	0.1905	0.5471	1	0	1	1	1
6	0	16.3235	0.5693	5.7742	0.6568	205.6147	10.9415	0.5383	10.1494	1.3891	0.1429	0.2857	1	0	0	1	1
6	0	13.4925	0.4409	6.0969	0.2374	178.1743	9.0048	0.4046	7.5259	3.8185	0.1905	0.6547	1	0	0	1	1
6	0	20.2542	0.5643	7.0377	0.421	413.0647	13.5056	0.5467	13.3959	4.3476	0.1429	0.6389	1	0	0	1	0
6	0	22.7594	0.5132	11.1458	0.4755	578.7892	15.0417	0.5149	12.3556	5.7695	0.0476	0.3499	1	0	1	1	0
6	0	21.2497	0.6344	5.3873	0.6446	324.3175	14.7302	0.5222	13.9393	4.5991	0.1905	0.5471	1	0	1	1	0
6	0	17.5533	0.4685	6.6412	0.3826	327.781	12.2554	0.2711	14.2262	1.5919	0.1429	0.5471	1	1	0	0	0
6	0	16.0984	0.6444	7.843	0.9614	338.8557	10.7644	0.6276	5.5023	0.4044	0.1905	0.9897	1	1	1	1	1
6	0	19.1851	0.6561	9.1719	0.8677	462.312	12.5765	0.6883	11.2017	3.2974	0.1905	0.8571	1	0	1	1	1
6	0	16.1727	0.5781	7.123	1.0201	307.8375	10.6489	0.5947	10.1295	0.6401	0.1905	0.6547	1	0	1	1	1
6	0	19.5265	0.5719	5.9276	0.9256	310.4091	12.8196	0.5956	19.7926	4.6191	0.1905	0.5471	1	0	1	1	0
6	0	23.7741	0.4823	6.5469	0.4409	470.4279	16.5528	0.3054	17.1252	5.702	0.0952	0.3912	1	1	1	1	0
6	0	20.9854	0.5818	6.347	0.6687	389.6375	14.4721	0.4728	14.1058	4.6682	0.1905	0.5471	1	1	1	1	0
6	0	21.5244	0.4191	10.7437	0.2435	554.0731	14.6214	0.3133	19.0095	3.913	0	0	1	0	1	1	0
6	0	20.195	0.5155	8.4269	0.5576	314.534	13.5548	0.4733	18.9669	4.1737	0.0952	0.3912	1	1	1	1	0
6	0	17.7453	0.4467	9.4973	0.2448	371.5848	11.5395	0.4903	18.1271	1.6134	0.0476	0.3499	1	0	1	1	0
6	0	17.6221	0.5537	8.4605	0.3795	239.5949	11.1451	0.6696	16.7267	2.3154	0.1905	0.8571	1	0	1	1	0
6	0	21.3132	0.5545	7.0494	0.39	310.8598	15.0844	0.3519	20.1318	5.5906	0.1905	0.5471	1	0	1	1	0
6	0	21.2862	0.6855	5.079	0.4817	336.211	15.4288	0.4593	11.2112	6.4157	0.2381	0.2474	0	0	1	1	0
6	0	26.6469	0.4787	9.3979	0.6775	750.1507	18.0597	0.3993	20.0289	8.3744	0.0952	0.3912	1	0	0	1	0
6	0	20.5569	0.4912	6.4758	0.4608	367.1397	13.608	0.4864	18.0373	4.3758	0.1429	0.2857	1	0	1	1	0
6	0	18.1155	0.4447	9.5579	0.3656	351.219	12.121	0.4007	12.617	1.709	0.0476	0.3499	1	1	1	1	0
6	0	22.6443	0.4844	9.2448	0.4387	548.4289	15.2139	0.4342	20.4649	5.6951	0.0476	0.3499	1	0	1	1	0
6	0	20.7616	0.545	9.6781	0.4695	472.7238	14.0398	0.4858	18.1461	4.8008	0.1429	0.8571	1	1	1	1	0
6	0	23.3672	0.4832	7.8245	0.6386	563.0955	16.3623	0.2826	20.4578	5.8112	0.0952	0.3912	1	0	0	1	0
6	0	20.3348	0.5952	7.5325	0.5491	203.9599	13.332	0.6237	14.2767	4.6068	0.1905	0.5471	1	0	1	1	0
6	0	22.9784	0.649	4.6144	0.5161	257.7616	17.3941	0.2364	21.6006	7.4458	0.2857	0.202	0	0	1	0	0
6	0	18.0907	0.8268	9.4754	1.233	358.2602	12.0663	0.83	12.088	4.9611	0.2857	0.9897	1	0	1	1	0
6	0	22.4331	0.533	7.26	0.225	487.9475	14.9001	0.5228	18.3375	6.0945	0.1429	0.2857	1	0	1	1	0
6	0	21.7413	0.589	8.6469	0.9716	528.5654	14.9926	0.4818	16.0902	5.2946	0.1905	0.5471	1	1	1	1	0
6	0	23.1315	0.5331	5.6163	0.5036	514.8584	16.2205	0.3541	18.4115	6.1392	0.1429	0.2857	1	0	0	1	0
6	0	14.8417	0.6057	7.1602	1.0756	294.6416	9.4713	0.7001	16.0969	0.1893	0.1905	0.9897	1	0	0	1	0
6	0	16.6025	0.8509	8.3195	1.307	371.9983	10.5606	0.9598	10.7588	3.7058	0.3333	0.9897	1	0	0	1	1
6	0	17.8528	0.5472	6.6172	0.7987	305.2712	11.476	0.6232	18.3275	3.1455	0.0952	0.3912	1	0	1	1	0
6	0	22.1119	0.5536	9.368	0.4724	396.4777	15.004	0.4861	22.2422	6.1126	0.0952	0.6389	1	0	1	1	1
6	0	19.1545	0.6209	8.4783	1.0492	426.6069	12.0706	0.7448	14.6965	3.0003	0.1905	0.6547	1	1	0	1	1
7	0	17.0386	0.5827	6.9964	0.4978	282.5044	11.7364	0.4774	11.2691	2.0249	0.1905	0.8571	1	0	0	1	0
7	0	9.8448	0.4465	4.9934	0.5373	140.3791	6.1939	0.58	7.6885	3.9137	0.2857	0.9897	1	0	0	0	0
7	0	12.6373	0.6193	4.827	0.8928	146.5898	8.1891	0.6775	8.91	0.8145	0.2381	1.0102	1	0	0	1	0
7	0	17.6432	0.5612	9.1981	0.7139	443.9054	11.2686	0.6532	10.3428	1.554	0.1905	0.8571	1	0	0	1	0
7	0	10.7712	0.5962	5.2395	0.7132	120.6203	7.0895	0.615	6.8996	2.5661	0.381	1.0102	1	0	0	1	0
7	0	19.0263	0.4756	7.5427	0.3588	342.238	12.8801	0.3992	14.1464	2.9811	0.1429	0.5471	1	0	1	1	0
7	0	12.7085	0.5117	4.9289	0.3841	154.2321	8.9973	0.2822	6.2446	3.4312	0.3333	0.6547	1	0	0	1	0
7	0	9.689	0.4564	3.5234	0.3912	109.0713	6.7265	0.2766	9.4743	6.3348	0.3333	0.202	0	0	0	1	0
7	0	24.074	0.5003	8.8424	0.2116	569.2019	16.9687	0.2822	20.6777	6.9264	0.0476	0.3499	1	0	1	1	0
7	0	8.4997	0.4372	4.5609	0.526	95.6751	5.4396	0.5257	6.3952	2.4086	0.4286	1.0102	1	0	1	1	0
7	0	18.6853	0.7146	7.533	1.4321	374.4383	12.5163	0.6997	7.9896	3.8039	0.2381	0.6547	1	0	1	1	0
7	0	12.0345	0.5284	6.186	0.6888	185.3328	7.9064	0.5476	4.7176	0.1957	0.2381	0.6547	1	0	1	1	0
7	0	19.432	0.4918	7.5182	0.3487	313.5028	13.2435	0.3972	20.8559	3.6097	0.0952	0.3912	1	0	0	1	0
7	0	14.0993	0.4196	7.1812	0.6567	280.4121	9.4314	0.3717	6.0526	3.118	0.1905	0.5471	1	0	0	1	0
7	0	13.5597	0.4908	6.0002	0.4309	203.1132	9.139	0.4319	6.8627	2.2463	0.1905	0.5471	1	0	0	1	0
7	0	17.089	0.4308	8.5109	0.6159	381.6138	11.2554	0.4355	9.8553	0.096	0.0952	0.3912	1	0	0	1	0
7	0	13.6746	0.4422	6.8073	0.591	255.6775	9.068	0.4268	7.0654	3.7203	0.1429	0.6389	1	0	1	1	1
7	0	17.8075	0.6591	8.2944	0.7502	314.5692	12.2087	0.5806	7.6425	3.31	0.2381	0.8571	1	0	0	1	0
7	0	12.584	0.6322	6.0894	0.9429	189.0406	7.4226	0.9041	6.8176	1.0576	0.3333	0.9897	1	0	0	1	0
7	0	18.7736	0.4876	6.6276	0.6125	366.8018	13.3253	0.2248	12.5631	2.4526	0.1429	0.6389	1	0	0	0	1
7	0	15.9282	0.7283	3.6538	0.8375	220.5363	11.6774	0.4833	9.182	2.537	0.3333	0.9897	1	0	0	0	1
7	0	11.2202	0.4168	4.6901	0.1437	150.7666	7.6213	0.3104	8.9497	4.1896	0.2381	0.202	0	0	0	0	1
7	0	8.8151	0.4989	4.2841	0.7594	106.3345	5.6908	0.5635	7.0296	4.8458	0.4286	1.0102	1	0	0	0	1
7	0	10.7653	0.4557	5.3759	0.4388	153.7038	6.8461	0.5605	13.6062	3.5831	0.3333	1.0102	1	0	0	0	1
7	0	11.5675	0.647	3.5693	0.7397	88.198	8.3033	0.4365	7.9687	1.631	0.381	0.6061	0	0	0	0	1
7	0	12.1036	0.5035	5.5064	0.378	143.0468	7.9281	0.5292	7.7278	3.0925	0.2381	1.0102	1	0	0	0	0
7	0	12.2632	0.6975	5.9365	1.138	199.6146	8.2432	0.6728	8.5991	1.4458	0.4286	1.0102	1	0	0	0	1
7	0	11.4807	0.5168	4.3022	0.6425	126.4257	7.5789	0.5221	9.0141	6.2168	0.1905	0.5471	1	0	0	0	1
7	0	7.8836	0.5516	3.1004	0.9914	67.25	5.2134	0.555	8.8897	5.6901	0.5238	1.0102	1	0	0	0	1
7	0	8.0926	0.4128	4.1267	0.5338	93.7136	5.3755	0.3879	9.237	6.1385	0.381	1.0102	1	0	0	0	1
7	0	10.6146	0.3929	5.3155	0.4372	157.9043	6.8389	0.4636	10.0402	5.2274	0.2381	0.9897	1	0	1	0	0
7	0	12.4793	0.4055	6.2131	0.3613	206.1748	8.1774	0.4244	6.5698	4.5888	0.2381	0.9897	1	0	1	1	0
7	0	13.1204	0.5211	6.8545	0.7362	255.2935	7.9347	0.7443	7.3551	2.1179	0.1429	0.8571	1	0	0	1	0
7	0	15.4586	0.6696	8.4444	0.935	285.9639	9.353	0.8845	4.1583	0.1484	0.2857	0.9897	1	0	1	1	0
7	0	16.0789	0.5297	7.4186	0.7356	316.4015	10.5845	0.5436	5.4732	0.1585	0.1905	0.8571	1	0	0	1	0
7	0	18.2193	0.7569	9.3138	1.1118	409.206	11.701	0.8408	12.3428	4.17	0.2381	0.9897	1	0	0	1	0
7	0	15.8999	0.5505	5.6334	0.4395	197.7883	10.8765	0.4586	9.6305	1.3929	0.2381	0.6547	1	0	1	1	0
7	0	19.7454	0.535	9.7987	0.3722	337.7924	12.1693	0.7131	20.2113	4.2748	0.0476	0.3499	1	0	1	1	0
7	0	14.1555	0.7894	4.3718	0.9563	175.4076	10.4083	0.5541	8.899	1.4724	0.4762	0.9897	1	0	0	1	0
7	0	17.5093	0.7844	8.7765	1.2289	317.3962	10.7628	0.9655	13.3978	4.1582	0.2381	0.8571	1	0	0	1	0
7	0	12.779	0.4356	6.1573	0.3821	175.9463	8.5814	0.3775	15.2765	1.815	0.1429	0.8571	1	0	0	1	0
7	0	26.1154	0.5111	8.2263	0.7395	593.028	18.5389	0.269	21.0962	8.5502	0.0952	0.3912	1	0	0	0	0
7	0	8.3823	0.4213	3.8273	0.266	81.9461	5.6248	0.3626	7.2476	5.0747	0.3333	0.6061	0	0	1	1	0
7	0	14.3021	0.4945	4.8252	0.8026	198.0861	10.2255	0.1981	7.6004	1.2418	0.2857	0.4949	1	0	0	1	1
7	0	15.5209	0.6608	7.512	0.8728	258.833	10.5218	0.6114	7.7693	1.6055	0.2857	0.9897	1	0	0	1	1
7	0	9.2821	0.4835	3.5402	0.5298	103.1899	5.9663	0.5595	7.2523	4.583	0.381	0.6061	0	0	1	0	1
7	0	11.4736	0.6425	5.948	0.8028	166.1249	7.1466	0.793	4.5948	1.9674	0.4286	1.0102	1	0	0	1	1
7	0	7.7952	0.5461	3.0585	0.4705	35.1361	5.2799	0.4824	9.0378	0.1111	0.4762	0	0	0	0	0	1
7	0	10.8389	0.4643	5.109	0.4474	138.4465	6.8325	0.5916	8.2249	4.8539	0.3333	0	0	0	1	0	0
7	0	8.708	0.5236	4.7941	0.7226	114.5422	5.46	0.6612	6.8254	4.0624	0.4762	1.0102	1	0	0	1	1
7	0	12.0095	0.5363	5.1874	0.7037	189.0292	8.2777	0.4172	8.0913	5.6896	0.2857	0.8571	1	0	1	1	1
7	0	11.6437	0.4327	5.7926	0.5362	159.4327	7.8509	0.3594	7.0521	3.6314	0.1905	0.5471	1	0	1	1	1
7	0	11.9085	0.4778	3.904	0.4184	158.6574	8.3432	0.271	8.3559	3.634	0.2857	0.202	0	0	1	0	1
7	0	12.8003	0.3949	6.4607	0.5889	257.6646	8.1386	0.5038	8.7776	3.4134	0.1905	0.9897	1	0	1	1	1
7	0	12.9307	0.489	5.3076	0.3419	131.7262	8.5132	0.4995	10.9258	2.2168	0.1905	0.6547	1	0	1	1	0
7	0	10.2689	0.4724	5.0456	0.5661	122.1068	6.8005	0.4645	9.9482	4.0727	0.3333	0.6547	1	0	1	1	0
7	0	13.1909	0.4365	6.1679	0.5921	207.0814	8.8512	0.3813	10.8718	2.5014	0.1905	0.8571	1	0	1	1	1
7	0	7.8701	0.3794	3.1762	0.439	75.4858	5.3296	0.2704	8.1728	4.2658	0.3333	0	0	0	0	1	0
7	0	14.8082	0.6497	6.4512	1.1572	253.1724	8.9585	0.8652	9.5961	0.7741	0.1905	0.5471	1	0	1	1	0
7	0	11.1796	0.4404	4.575	0.5271	152.877	7.6139	0.3323	9.6416	3.1323	0.1905	0.5471	1	0	0	1	0
7	0	18.5238	0.6281	7.9283	0.8838	297.0511	11.3893	0.808	16.9095	4.1504	0.1429	0.6389	1	0	0	1	0
7	0	16.6051	0.6453	6.9914	1.0431	261.1614	10.4517	0.7719	13.2459	2.4579	0.1429	0.5471	1	0	0	1	0
7	0	12.1497	0.6632	5.059	0.9032	157.6856	8.4481	0.5484	16.2765	1.1398	0.381	0.9897	1	0	0	1	0
7	0	15.8493	0.484	4.5865	0.5001	232.8438	10.556	0.4604	9.062	0.1487	0.1905	0.2474	0	0	0	1	0
7	0	15.9724	0.4384	6.6948	0.8131	340.0504	10.9164	0.3157	15.5786	1.232	0.1429	0.5471	1	0	0	1	0
7	0	19.5773	0.4716	8.4087	0.8329	507.8342	13.2907	0.3847	14.4087	1.8096	0.0952	0.3912	1	0	0	1	0
7	0	19.1309	0.5224	9.5824	0.655	486.4067	12.0451	0.65	21.9726	2.7512	0.0952	0.6389	1	0	0	1	0
7	0	14.8204	0.5534	5.3163	0.9665	257.1162	10.4679	0.3577	9.4815	1.5425	0.3333	0.6547	1	0	1	1	0
7	0	16.619	0.5473	3.9598	0.4943	279.3816	11.7241	0.353	9.9101	0.7209	0.2381	0.6061	0	0	0	1	0
7	0	24.0871	0.4277	8.3045	0.6267	648.7848	16.9923	0.1143	17.0215	5.2267	0.0476	0.3499	1	0	1	1	0
7	0	21.9476	0.642	4.7658	0.6285	243.07	16.2418	0.3236	19.0433	7.2056	0.2381	0.6547	1	0	1	1	0
7	0	19.7938	0.4707	6.3846	0.8158	411.0681	13.458	0.3784	19.977	2.9033	0.0952	0.3912	1	0	1	1	0
7	0	13.6183	0.5622	4.0898	0.3645	109.1002	9.2377	0.4971	6.7026	0.3747	0.2381	0.2474	0	0	0	1	0
7	0	15.4672	0.505	4.7398	0.4391	241.1247	10.9025	0.29	7.9845	0.0002	0.1905	0.6547	1	0	0	1	1
7	0	18.5059	0.4161	9.3995	0.5062	443.3633	12.5158	0.3267	13.387	0.9192	0.0952	0.6389	1	0	0	1	1
7	0	11.4874	0.3781	5.5126	0.3368	163.241	7.7272	0.298	8.5126	4.5318	0.1905	0.5471	1	0	0	1	1
7	0	14.513	0.5221	4.8641	0.6103	220.7915	10.087	0.3702	11.6951	2.4193	0.2381	0.4949	1	0	1	0	1
7	0	11.696	0.448	4.9522	0.3526	169.7605	7.9126	0.3669	8.118	5.5651	0.2857	0.6061	0	0	0	0	1
7	0	15.7862	0.3821	6.7658	0.1984	293.6361	10.5248	0.3385	9.3559	2.0623	0.0952	0.3912	1	0	0	0	1
7	0	11.2288	0.4753	4.036	0.3588	146.2197	7.6708	0.3678	12.0649	4.5305	0.3333	0.6061	0	0	1	0	1
7	0	15.2417	0.4252	7.0403	0.5923	287.4741	10.24	0.363	10.3813	1.5427	0.1905	0.6547	1	0	0	0	1
7	0	6.1237	0.4153	3.0451	0.4907	47.1302	3.9253	0.5001	8.6457	4.2459	0.7619	0	0	0	1	0	1
7	0	17.73	0.6994	7.1077	1.2387	295.97	11.9734	0.6636	9.2064	3.2003	0.1905	0.5471	1	0	1	1	1
7	0	10.7027	0.4533	3.5781	0.8593	137.2678	7.4955	0.2286	7.4466	3.8793	0.2857	0.6547	1	0	0	1	0
7	0	10.6718	0.5148	5.8285	0.5975	163.2611	6.716	0.6438	6.264	3.943	0.381	0.9897	1	0	0	1	0
7	0	8.7245	0.3914	4.1844	0.2994	101.1257	5.7377	0.3976	7.5347	2.7869	0.3333	0	0	0	0	1	0
7	0	15.9708	0.3665	8.1719	0.29	321.4651	10.7932	0.2611	6.9492	2.4586	0.0952	0.6389	1	0	0	1	0
7	0	18.7925	0.5853	8.9649	0.6204	390.6429	12.0192	0.6741	13.6616	3.6146	0.0952	0.3912	1	0	0	1	0
7	0	16.1861	0.6603	8.3673	0.7914	317.1302	10.8214	0.6453	10.1454	1.8438	0.2857	0.9897	1	0	0	1	0
7	0	9.8609	0.366	5.1075	0.3118	131.6614	6.6038	0.3007	7.9497	5.1802	0.2381	0.202	0	0	0	1	0
7	0	10.1494	0.4837	4.3082	0.3556	106.0011	6.5603	0.5448	7.6292	4.5098	0.2857	0	0	0	0	1	0
7	0	13.2989	0.4397	6.7868	0.5712	246.4405	8.6896	0.4691	7.6758	2.8916	0.1429	0.5471	1	0	0	1	0
7	0	12.4461	0.5802	5.5751	1.1264	219.2183	8.3952	0.5335	4.9702	3.0214	0.3333	0.6547	1	0	1	1	0
7	0	18.6021	0.7234	4.1573	0.7508	253.3476	13.562	0.4928	12.1718	4.0321	0.2857	0.9897	1	0	0	1	0
7	0	12.2086	0.6532	5.913	0.9614	167.9751	8.0016	0.6858	5.7651	1.791	0.4286	1.0102	1	0	0	1	0
7	0	13.3254	0.4981	3.9922	0.1341	145.3289	9.4776	0.2351	8.9887	1.288	0.2857	0.202	0	0	0	1	0
7	0	7.83	0.4857	3.4449	0.3198	50.8205	5.0837	0.5347	8.875	3.9497	0.4762	0	0	0	0	0	0
7	0	17.1379	0.5085	6.64	0.8024	329.2232	11.6041	0.4388	11.3632	0.8965	0.1905	0.5471	1	0	1	1	0
7	0	14.2654	0.4281	8.2656	0.4	257.5082	9.1947	0.4969	7.521	3.9323	0.0952	0.6389	1	0	1	1	0
7	0	10.6986	0.4467	4.5555	0.5838	141.0177	7.0099	0.4683	6.1663	2.5602	0.2857	1.0102	1	0	0	0	0
7	0	13.0853	0.4079	5.3093	0.4463	202.8721	8.8014	0.3372	5.1522	3.4322	0.1905	0.6547	1	0	1	1	0
7	0	23.4671	0.4322	10.269	0.3036	590.0821	16.1675	0.2723	16.9513	5.4299	0.0476	0.3499	1	0	0	0	1
7	0	8.9219	0.5637	3.8879	0.7502	95.4171	5.5105	0.7353	7.2008	0.0909	0.4762	1.0102	1	0	0	1	0
7	0	21.2329	0.4708	9.3092	0.6751	537.9334	14.6701	0.3191	12.8466	3.7571	0.1429	0.6389	1	0	0	1	0
7	0	12.2204	0.4494	6.6623	0.4275	220.7149	7.7164	0.5732	4.6778	3.1487	0.1429	0.8571	1	0	1	1	0
7	0	23.9859	0.5104	7.48	0.7938	522.8881	16.4149	0.4072	18.369	6.8782	0.0952	0.3912	1	0	0	1	1
7	0	17.6162	0.6285	8.5673	0.769	343.4203	11.5929	0.6497	8.9966	2.7942	0.1429	0.5471	1	0	0	1	1
7	0	19.6423	0.6831	9.0399	1.0712	414.9854	13.0388	0.6872	10.3547	4.6855	0.1429	0.5471	1	0	1	1	0
7	0	19.9851	0.6691	9.8036	0.8102	422.7418	12.8603	0.7455	5.0324	3.5558	0.1905	0.9897	1	0	1	1	1
7	0	17.4868	0.6747	8.8622	0.8385	318.3964	10.9068	0.8221	9.19	2.925	0.1905	0.5471	1	0	0	1	1
7	0	24.1063	0.51	9.5794	0.5416	473.6839	16.4797	0.4102	16.5864	6.3913	0.0476	0.3499	1	0	1	1	0
7	0	20.0039	0.635	7.5406	0.9146	461.8663	14.176	0.4596	12.5685	4.5821	0.2857	0.8571	1	0	1	1	1
7	0	18.0664	0.5562	7.9238	1.03	438.5809	12.1974	0.5034	6.62	0.7711	0.1905	0.5471	1	0	1	1	0
7	0	6.9294	0.5119	3.6461	0.5947	56.0303	4.6235	0.4866	8.2405	0.8849	0.5714	1.0102	1	0	0	0	1
7	0	17.4658	0.7558	8.5341	1.0992	289.7882	11.4646	0.7906	9.3885	3.9059	0.1905	0.8571	1	0	1	1	1
7	0	13.2762	0.4339	4.6714	0.7835	209.908	8.9471	0.3629	5.36	2.7926	0.1429	0.5471	1	0	0	1	0
7	0	7.0236	0.5133	3.5251	0.6287	62.7613	4.4256	0.6393	8.1453	0.8154	0.5714	0	0	0	1	1	0
7	0	15.8889	0.4521	7.1232	0.2689	303.3505	10.62	0.4128	7.7118	1.8967	0.1429	0.8571	1	0	1	1	1
7	0	16.2419	0.6642	6.2419	1.4309	313.1413	10.6991	0.6854	6.0056	0.6131	0.3333	0.6547	1	0	0	1	0
7	0	17.699	0.6372	5.0271	0.359	248.4465	12.4287	0.4893	6.9573	2.9655	0.3333	0.6061	0	0	1	0	1
7	0	21.21	0.549	6.2472	0.3205	315.6316	15.0092	0.344	15.8222	5.1815	0.0952	0.3912	1	0	1	0	1
7	0	10.165	0.4345	4.6245	0.4805	133.195	6.534	0.5109	7.0471	3.8072	0.3333	1.0102	1	0	0	1	1
7	0	8.1483	0.4975	3.66	0.6224	72.0423	5.4092	0.4851	8.0668	0.7777	0.4286	1.0102	1	0	1	1	1
7	0	8.7069	0.4038	4.5279	0.4182	95.5586	5.7376	0.4044	7.6196	2.6879	0.3333	1.0102	1	0	1	0	1
7	0	12.0587	0.6801	5.174	1.1498	168.3833	8.0212	0.6791	4.6904	1.6228	0.3333	1.0102	1	0	1	0	1
7	0	9.7453	0.4741	4.4105	0.7179	106.9028	6.3064	0.5319	7.2514	2.357	0.1905	0.5471	1	0	1	1	0
7	0	14.5362	0.4931	4.4447	0.5948	223.0239	10.1342	0.3167	7.7893	1.888	0.1905	0.5471	1	0	0	1	0
7	0	10.227	0.4783	4.1811	0.7486	102.8692	6.8554	0.4342	5.8555	0.6285	0.2857	1.0102	1	0	1	1	0
7	0	9.5162	0.4566	3.6083	0.4958	85.8835	6.3898	0.4031	7.8737	2.1188	0.3333	0	0	0	1	1	1
7	0	11.3462	0.5074	5.283	0.4293	160.1897	7.4702	0.5193	5.9278	1.5428	0.2857	0.9897	1	0	1	1	1
7	0	9.4034	0.4709	3.683	0.6091	91.8454	6.4076	0.371	5.0495	1.4583	0.381	0.202	0	0	1	1	1
7	0	13.4735	0.5652	4.826	0.7097	189.124	9.1116	0.5092	5.7491	0.8388	0.2381	0.9897	1	0	1	1	0
7	0	21.152	0.567	9.1551	0.6549	409.0815	14.2213	0.5273	12.1839	4.0503	0.0952	0.6389	1	0	0	1	0
7	0	11.2004	0.4988	5.2931	0.2534	136.7798	7.3248	0.5286	6.5167	2.1367	0.2857	0.6061	0	0	0	1	1
7	0	13.528	0.3679	6.4728	0.3878	228.3202	9.193	0.2359	7.4631	4.5647	0.1429	0.5471	1	0	1	1	0
7	0	10.617	0.4609	4.3206	0.5558	130.0002	7.1874	0.3809	6.6579	2.0917	0.2857	0.4949	1	0	1	1	1
7	0	8.1273	0.4608	3.9971	0.2833	62.5501	5.2816	0.5067	8.0486	0.7784	0.5714	0	0	0	1	1	1
7	0	10.8593	0.4165	4.8766	0.279	140.3984	7.2709	0.3646	6.0744	3.6395	0.3333	0	0	0	0	1	0
7	0	10.7146	0.6329	3.1739	0.3529	87.5334	7.431	0.519	8.12	0.5492	0.5238	0.6061	0	0	1	1	1
7	0	9.4314	0.5507	2.6182	0.4117	67.373	6.7516	0.3013	7.5526	0.4639	0.4286	0.202	0	0	1	1	1
7	0	9.2104	0.5009	4.3361	0.9816	124.0883	6.0587	0.5147	5.8555	1.618	0.4762	1.0102	1	0	0	0	0
7	0	9.1671	0.5846	2.5378	0.2259	42.866	6.5671	0.3532	8.1697	3.3636	0.4286	0.202	0	0	0	0	1
7	0	10.6611	0.4478	4.4972	0.39	131.8167	6.8617	0.5204	5.1709	3.4477	0.2857	0.6547	1	0	0	0	1
7	0	9.7171	0.6222	4.451	1.0528	124.2105	6.2475	0.6991	4.5084	0.6817	0.4286	1.0102	1	0	1	1	1
7	0	6.7047	0.5658	2.6817	0.9287	49.1453	4.0341	0.7972	8.0931	0.509	0.6667	0	0	0	0	1	1
7	0	7.9699	0.4859	3.9125	0.7548	93.9767	5.3344	0.4477	7.4547	2.1464	0.4286	0.9897	1	0	1	1	0
7	0	11.2166	0.6069	5.8321	0.7338	164.882	7.558	0.5665	4.7452	2.4789	0.4286	1.0102	1	0	1	1	0
7	0	8.4679	0.5583	2.7468	0.8234	62.5894	5.7627	0.4831	8.0741	0.3749	0.4286	0.6061	0	0	0	1	0
7	0	8.5788	0.5511	3.9185	0.6359	68.4282	5.5254	0.6224	8.4711	0.3188	0.4286	1.0102	1	0	1	1	1
7	0	7.6323	0.406	3.2618	0.6002	77.3236	5.1977	0.284	6.99	1.945	0.4286	0	0	0	1	1	0
7	0	6.934	0.6017	3.2034	0.7862	54.5648	4.6291	0.5848	7.6965	0.0624	0.619	0	0	0	1	1	1
7	0	12.5297	0.4645	4.9819	0.3897	160.9055	8.4871	0.3834	6.0988	3.272	0.2381	0.202	0	0	1	1	1
7	0	9.1456	0.4583	4.5802	0.5512	100.1369	5.9142	0.5179	7.5092	1.2733	0.3333	0.9897	1	0	1	1	1
7	0	10.8495	0.4959	3.61	1.0088	125.2612	7.2377	0.469	5.4302	2.3685	0.2381	0.6547	1	0	0	1	0
7	0	6.9633	0.4976	2.8928	0.2978	39.9995	4.7266	0.4176	8.357	0.1309	0.619	0	0	0	1	1	0
7	0	12.3143	0.4847	6.8701	0.524	216.8567	7.8281	0.5895	3.7158	2.5342	0.2381	1.0102	1	0	1	1	0
7	0	16.8812	0.578	3.6615	0.2897	127.3959	11.7493	0.4404	11.5017	2.8326	0.1905	0.2474	0	0	1	1	0
7	0	16.9721	0.8521	8.6639	1.3177	309.6954	11.2639	0.8681	6.4763	4.0582	0.2857	0.8571	1	0	1	1	1
7	0	9.7918	0.4565	4.1441	0.1417	109.198	6.5034	0.4379	6.5097	0.254	0.381	0.6061	0	0	1	1	1
7	0	8.5802	0.5345	3.5444	0.4361	52.8252	5.5421	0.5983	9.168	2.0709	0.4762	0	0	0	1	1	1
7	0	20.9921	0.6208	9.6901	0.836	401.6052	13.664	0.6683	10.2696	5.3102	0.1429	0.5471	1	0	0	1	1
7	0	14.0385	0.5909	6.8725	0.888	245.1352	8.9503	0.6874	3.9493	0.7944	0.2857	1.0102	1	0	0	1	0
7	0	13.4109	0.6144	6.6257	1.0087	244.7934	8.4346	0.7428	6.9086	1.375	0.1905	0.6547	1	0	1	1	1
7	0	11.7824	0.4611	6.3456	0.609	199.1613	7.6276	0.5176	6.4371	3.4126	0.3333	1.0102	1	0	1	1	1
7	0	9.8821	0.4659	3.8338	0.5095	96.1581	6.7814	0.3385	8.3814	5.1703	0.2857	0.202	0	0	1	1	1
7	0	8.0437	0.4503	4.2379	0.4566	91.409	5.0475	0.5902	7.7728	4.6544	0.4286	1.0102	1	0	0	1	1
7	0	7.195	0.5041	3.4837	0.8103	61.1931	4.6502	0.5657	7.0847	2.0332	0.4762	1.0102	1	0	1	1	1
7	0	8.5274	0.4359	3.9157	0.4589	84.2844	5.6119	0.4435	6.3791	2.2546	0.381	1.0102	1	0	1	1	1
7	0	10.8836	0.5636	5.6315	0.781	161.4008	7.1491	0.5854	5.5085	3.5107	0.3333	0.9897	1	0	1	1	1
7	0	19.7207	0.6953	7.7703	0.8475	275.0553	13.5572	0.6151	13.8309	5.4948	0.1905	0.8571	1	0	0	1	1
7	0	26.8411	0.4953	7.2097	0.6659	689.0106	18.3019	0.4	23.0881	8.3518	0.1429	0.2857	1	0	1	1	1
7	0	16.8315	0.7441	7.7126	1.4036	350.8099	11.4161	0.7024	6.3126	2.3034	0.2857	1.0102	1	0	0	1	0
7	0	25.066	0.8352	3.1565	1.315	378.4005	19.4066	0.4708	17.0285	10.7581	0.3333	0.6547	1	0	0	1	0
7	0	22.9909	0.4852	8.2859	0.3837	466.6177	15.5517	0.4137	18.0051	6.1147	0.0476	0.3499	1	0	0	1	0
7	0	9.1832	0.5381	3.5479	0.3737	68.0196	6.1562	0.5027	8.6806	1.3261	0.4286	0	0	1	0	1	0
7	0	12.2406	0.5237	4.6348	1.0328	198.1104	8.284	0.4584	4.7747	3.0655	0.2381	0.6547	1	0	1	1	0
7	0	11.8595	0.5528	3.5077	0.708	105.0351	8.3815	0.3546	7.0446	2.7684	0.3333	0.202	0	0	1	1	0
7	0	9.6216	0.5514	3.2694	0.555	57.4986	6.4951	0.4983	8.454	0.1205	0.4762	0	0	0	1	1	0
7	0	10.4305	0.5254	2.1438	0.4208	101.7361	6.9613	0.501	7.1444	1.4999	0.2857	0.6061	0	0	1	1	1
7	0	16.2282	0.7012	7.6268	1.2251	350.6206	10.9549	0.6666	5.7104	1.2655	0.2381	0.6547	1	0	1	1	1
8	0	14.1654	0.3932	6.6763	0.3639	239.1644	9.6261	0.2747	4.8907	2.7588	0.1429	0.8571	1	0	0	1	0
8	0	15.0072	0.7413	6.1715	0.9088	169.559	10.487	0.6271	8.7396	1.7348	0.4286	0.9897	1	0	1	1	0
8	0	18.6197	0.4305	9.1467	0.1984	394.9641	12.7207	0.3061	14.425	2.2266	0.0476	0.3499	1	0	0	1	0
8	0	21.5782	0.5537	6.4776	0.3828	333.1721	15.4669	0.3011	16.3093	6.0134	0.0952	0.3912	1	0	0	1	0
8	0	16.3929	0.7318	7.327	1.1107	165.8897	10.2472	0.875	11.0807	3.0983	0.2857	1.0102	1	0	0	1	0
8	0	15.3579	0.8043	6.97	1.2142	149.1928	9.6475	0.9387	11.0762	2.6086	0.3333	1.0102	1	0	0	1	0
8	0	6.8169	0.4949	3.5822	0.5272	57.5975	4.2816	0.6296	6.9101	3.411	0.619	0	0	0	0	1	0
8	0	18.9264	0.6241	5.0404	0.5451	153.0385	13.7813	0.3552	16.4695	4.8583	0.2857	0.6547	1	0	0	1	0
8	0	12.0488	0.4446	5.7749	0.3482	180.6482	7.692	0.5395	7.6643	3.0171	0.2381	1.0102	1	0	1	1	0
8	0	10.0369	0.5894	5.5251	0.602	110.8371	6.3732	0.6955	10.1217	3.028	0.4762	1.0102	1	0	0	1	0
8	0	12.1209	0.4808	5.7285	0.3882	145.3349	8.1255	0.4369	14.4871	2.1753	0.1905	0.5471	1	1	0	1	0
8	0	12.3217	0.8309	5.7928	1.2486	117.7917	7.6177	1.0009	11.6762	1.5042	0.4762	1.0102	1	1	0	1	0
8	0	5.0585	0.4032	2.7054	0.3824	34.5076	3.3251	0.4119	9.4867	5.1047	0.8095	0	0	0	0	1	0
8	0	5.7643	0.4315	2.3796	0.554	39.417	3.9454	0.2997	11.9143	7.1624	0.7619	0	0	0	0	1	0
8	0	7.8346	0.4444	3.5419	0.4941	80.7901	5.2265	0.4102	9.8773	6.2778	0.4286	0	0	0	1	1	0
8	0	16.1283	0.929	7.0316	1.3517	146.4341	11.024	0.8849	13.665	4.3023	0.4286	0.9897	1	0	0	1	0
8	0	8.7559	0.8233	4.2358	1.2406	77.489	5.6019	0.9183	9.5008	3.2522	0.7143	1.0102	1	0	0	1	0
8	0	8.4274	0.4716	3.4664	0.3038	70.5753	5.5201	0.4956	11.8058	4.7009	0.381	0	0	0	0	1	0
8	0	21.9398	0.7091	5.4211	0.4145	334.3745	15.6527	0.5349	19.6221	7.8493	0.2381	0.6547	1	0	0	1	0
8	0	9.7166	0.4251	5.0881	0.4997	123.2304	6.2252	0.511	13.9617	6.5005	0.2857	0.9897	1	0	0	0	0
8	0	19.1724	0.7177	9.5638	1.1107	441.7691	12.1723	0.826	14.8789	4.2583	0.2381	0.4949	1	0	0	1	0
8	0	15.5586	0.5752	5.9998	0.5906	146.933	10.5312	0.5183	15.9926	1.643	0.1429	0.6389	1	0	0	0	0
8	0	17.3363	0.6388	6.4568	0.908	206.5056	11.1868	0.7076	15.0178	2.9454	0.1905	0.4949	1	0	0	0	0
8	0	21.3719	0.6446	5.0626	0.4502	371.8113	15.1992	0.4616	18.5168	6.0626	0.1905	0.5471	1	0	0	1	0
8	0	15.6231	0.5183	7.2131	0.3162	273.5681	10.3291	0.5195	16.8281	0.2436	0.1905	0.8571	1	0	0	1	0
8	0	16.6353	0.5951	3.9697	0.3324	155.9486	12.1346	0.3	18.4881	2.2057	0.2857	0.202	0	0	0	1	0
8	0	16.1523	0.4882	5.9502	0.3955	253.3781	10.8337	0.4439	16.9254	0.618	0.1429	0.2857	1	0	1	1	0
8	0	17.1374	0.613	7.8289	0.5749	231.044	11.1826	0.6541	18.7962	2.9675	0.0952	0.6389	1	0	1	1	0
8	0	14.989	0.5019	4.1154	0.967	242.5147	10.43	0.3372	6.202	2.3062	0.1429	0.2857	1	0	0	1	0
8	0	14.9147	0.4445	7.7857	0.301	246.4728	9.7564	0.4708	10.2002	0.376	0.0476	0.3499	1	0	0	1	0
8	0	20.0701	0.605	4.4607	0.384	153.599	13.6189	0.5457	21.0627	4.5958	0.2381	0.2474	0	0	0	1	0
8	0	24.1048	0.5881	6.0552	0.8831	538.1763	17.7038	0.2561	22.1754	7.6841	0.1905	0.6547	1	0	0	1	0
8	0	24.5737	0.5777	6.962	0.3508	389.6479	17.5503	0.3537	21.2678	8.4351	0.1429	0.6389	1	0	0	1	0
8	0	12.4885	0.5318	5.9063	0.4053	164.9786	8.4752	0.4597	17.7773	1.7981	0.2381	0.9897	1	0	0	1	0
8	0	18.3794	0.6874	4.7716	0.5817	272.5325	13.2769	0.4719	7.792	3.725	0.2381	0.9897	1	0	0	1	0
8	0	11.1533	0.4892	4.3292	0.219	120.1382	7.3925	0.4804	5.1328	1.975	0.381	0	0	1	0	1	1
8	0	17.2306	0.6246	8.0897	0.9046	345.9129	11.4478	0.622	13.9128	1.9286	0.1905	0.9897	1	0	0	0	0
8	0	13.9273	0.59	5.9745	0.592	208.6781	9.6475	0.4699	12.1695	0.1969	0.2381	0.8571	1	0	0	1	0
8	0	10.0689	0.4073	5.8655	0.3638	142.821	6.6327	0.4094	8.2933	4.9597	0.2857	0.9897	1	0	0	1	0
8	0	15.981	0.4546	7.1279	0.3039	309.1457	10.3804	0.5016	17.324	0.2405	0.0952	0.3912	1	0	0	1	0
8	0	6.9909	0.5619	3.5294	0.6801	64.4794	4.4268	0.6748	11.6817	7.5359	0.6667	1.0102	1	0	0	1	0
8	0	11.3185	0.3502	6.3779	0.2397	170.1069	7.5768	0.2818	13.6148	3.8173	0.1905	0.4949	1	0	1	0	0
8	0	11.8777	0.5352	5.8793	0.5597	141.9652	7.4967	0.6564	9.3054	1.8298	0.2381	0.9897	1	0	0	0	1
8	0	10.5312	0.5053	4.5512	0.5747	131.1959	7.2373	0.3866	21.2198	6.9439	0.2857	0.6061	0	1	0	0	1
8	0	17.1308	0.4947	4.9726	0.6339	242.143	11.6686	0.4028	20.5498	0.363	0.1429	0.2857	1	1	0	0	1
8	0	10.5378	0.4138	4.9352	0.2473	127.9754	6.9388	0.4178	6.6426	2.9438	0.1905	0.6547	1	0	0	0	1
8	0	9.7908	0.4559	5.0401	0.1724	98.5379	6.3197	0.5205	7.4076	4.6081	0.381	0.6061	0	1	0	1	1
8	0	15.5227	0.5709	5.4282	0.5428	120.1867	9.666	0.7232	15.9936	1.2093	0.2381	0.6547	1	0	0	1	0
8	0	10.3558	0.4597	4.945	0.472	122.5862	6.801	0.4753	6.2395	1.5923	0.3333	1.0102	1	0	0	1	0
8	0	13.261	0.8481	6.3731	1.4938	183.9702	8.8275	0.8571	11.3571	0.0778	0.381	1.0102	1	0	0	1	0
8	0	13.7458	0.5688	6.3088	0.771	192.224	9.1749	0.5491	15.1496	1.0855	0.2381	0.9897	1	0	0	0	0
8	0	18.4328	0.6155	8.3307	0.7757	327.9885	11.9767	0.6671	21.2434	2.6057	0.1429	0.8571	1	0	0	0	0
8	0	11.3547	0.5038	5.5909	0.546	165.2342	7.731	0.4155	7.5384	2.6951	0.2857	0.9897	1	0	0	1	1
8	0	9.6609	0.3759	5.3058	0.1968	128.8141	6.3197	0.3987	11.9691	4.9318	0.2857	1.0102	1	0	0	1	1
8	0	10.7861	0.4005	4.7541	0.7439	156.4988	7.401	0.2399	10.221	4.4594	0.1905	0.5471	1	0	0	1	0
8	0	11.0339	0.3911	6.0293	0.4699	167.8365	7.3503	0.3524	11.0981	5.0741	0.2381	0.9897	1	0	0	1	0
8	0	10.2943	0.5055	5.1868	0.7182	159.1656	6.7691	0.5207	5.7384	3.6568	0.2857	0.9897	1	0	0	1	0
8	0	16.6835	0.6044	9.8635	0.8273	416.3436	10.8309	0.6576	21.6287	0.7917	0.2381	0.9897	1	0	0	1	0
8	0	10.1104	0.5309	3.5614	0.4298	65.7531	6.7743	0.496	8.7939	1.3652	0.381	0	0	0	0	1	0
8	0	7.2554	0.4551	3.993	0.4778	75.3169	4.7674	0.4689	6.5328	0.7705	0.5238	0	0	0	0	1	0
8	0	7.6724	0.4866	3.1087	0.5463	63.653	5.0846	0.478	8.0005	0.7585	0.4762	0	0	0	0	1	1
8	0	10.0673	0.5114	4.3675	0.341	82.6652	6.6671	0.5072	6.354	3.0197	0.381	0	0	0	0	1	1
8	0	17.0022	0.6926	7.7517	0.8351	215.0748	10.696	0.8209	11.0314	3.295	0.2857	0.9897	1	0	0	1	1
8	0	20.3528	0.665	4.69	0.404	310.8962	14.3182	0.5187	14.1666	6.0024	0.1905	0.2474	0	1	0	1	1
8	0	10.0975	0.4618	4.3714	0.2291	121.8719	6.5782	0.5007	7.8612	3.6103	0.3333	0.6061	0	0	0	1	0
8	0	7.4229	0.4443	3.1828	0.553	67.7544	5.0358	0.352	8.1821	5.0235	0.5714	0	0	0	0	1	0
8	0	11.9516	0.4987	5.8714	0.4525	161.8021	7.5275	0.6264	6.2609	2.5953	0.2381	0.9897	1	0	0	0	0
8	0	14.5866	0.5997	7.2847	0.7589	265.0919	9.5773	0.6249	13.5213	0.4895	0.2857	0.6547	1	0	0	0	0
8	0	12.7969	0.4878	7.1721	0.4116	191.3537	8.2158	0.5668	16.6415	2.6404	0.2381	0.9897	1	0	0	1	0
8	0	13.307	0.5391	5.2546	0.4874	150.8907	9.1956	0.4126	18.4461	1.8356	0.2381	0.6547	1	0	0	1	0
8	0	11.6298	0.6194	4.2623	0.4415	129.6791	7.9433	0.5447	11.7275	2.9129	0.4762	0.6061	0	0	0	1	0
8	0	6.1542	0.4137	3.0167	0.2717	42.0447	4.1695	0.3165	11.3367	6.87	0.7143	0	0	0	0	1	0
8	0	7.0925	0.457	3.116	0.3951	52.5188	4.546	0.5408	10.1061	6.8411	0.5714	0	0	0	0	1	0
8	0	15.1301	0.7555	8.4478	1.0136	280.7574	9.4281	0.9061	16.0793	1.0085	0.2857	0.9897	1	0	1	1	0
8	0	15.6091	0.8852	8.1095	1.1259	193.8551	10.3377	0.9077	12.0251	2.7177	0.3333	0.9897	1	0	0	1	0
8	0	16.0419	0.957	7.7554	1.3923	193.175	10.4862	1.012	9.8073	3.4682	0.381	1.0102	1	0	0	1	0
8	0	21.2196	0.6127	8.7105	0.7659	369.4633	13.9885	0.6287	14.125	5.9042	0.0952	0.3912	1	0	0	1	1
8	0	11.7118	0.4448	6.2056	0.5553	186.8764	7.4223	0.5593	16.3343	2.776	0.1429	0.6389	1	0	0	1	0
8	0	7.9048	0.4359	3.8258	0.6319	74.5666	5.3122	0.3753	8.5198	5.8955	0.381	1.0102	1	0	0	1	0
8	0	22.0424	0.5411	7.1924	0.4999	361.0235	15.1933	0.4233	18.2878	6.1986	0.0952	0.3912	1	0	0	1	0
8	0	14.9098	0.3799	7.336	0.1549	284.6202	10.1163	0.2621	16.6363	2.202	0.0952	0.3912	1	0	0	1	0
8	0	13.5413	0.501	6.104	0.4399	185.533	8.939	0.505	19.7821	1.0093	0.1905	0.9897	1	1	0	1	0
8	0	23.1014	0.5603	8.3583	0.5473	530.2358	15.4337	0.5372	14.374	6.887	0.0476	0.3499	1	0	0	1	0
8	0	20.8384	0.6364	5.125	0.9915	365.5626	15.6529	0.2475	20.7697	5.0109	0.3333	0.6547	1	0	0	1	1
8	0	15.9349	0.831	8.0509	1.2562	228.7272	10.3746	0.8881	13.8214	2.3891	0.2381	0.9897	1	0	0	1	1
8	0	19.7728	0.6309	6.527	0.2499	278.4543	13.557	0.5479	21.1492	5.1145	0.1429	0.8571	1	0	0	0	0
8	0	22.9906	0.545	5.9148	0.3073	379.6437	16.6918	0.2242	17.5469	5.8603	0.1905	0.5471	1	1	0	1	0
8	0	12.153	0.5685	5.7438	0.567	150.0579	7.8604	0.6296	11.0517	1.709	0.2857	1.0102	1	0	0	1	0
8	0	14.9277	0.5811	4.3508	0.2866	73.1257	9.3396	0.7221	18.2987	1.3944	0.2381	0.2474	0	0	0	1	0
8	0	16.9352	0.8178	7.903	1.0606	258.8673	11.5687	0.7663	9.7968	3.3716	0.4286	0.9897	1	0	0	1	0
8	0	11.7086	0.5632	5.5985	0.4563	99.1778	7.2779	0.72	21.2616	1.564	0.381	1.0102	1	0	0	1	0
8	0	17.0715	0.5576	7.0739	0.3778	290.3984	11.4395	0.5259	19.4554	1.9389	0.1429	0.6389	1	0	0	1	0
8	0	15.9788	0.7245	7.3218	0.8286	150.5979	10.2182	0.8168	12.0119	2.5481	0.3333	1.0102	1	0	0	1	0
8	0	9.7897	0.3962	4.3718	0.4153	122.65	6.5231	0.3576	13.5192	5.2409	0.2857	0.6061	0	0	0	1	0
8	0	18.1009	0.4644	8.1208	0.0948	348.8294	12.0787	0.4322	20.4489	1.6827	0	0	1	0	0	1	0
8	0	14.6414	0.6345	6.5813	1.106	288.8748	9.6313	0.6571	13.5078	0.8429	0.2857	1.0102	1	0	0	1	0
8	0	18.6884	0.5253	5.856	0.5911	311.5258	12.8614	0.4079	18.5552	2.8967	0.1905	0.6547	1	0	0	1	0
8	0	17.9063	0.5109	7.48	0.9156	389.1554	11.9076	0.4951	9.3493	0.3547	0.1905	0.6547	1	0	0	1	0
8	0	14.5479	0.8924	6.3	1.417	173.9565	9.7321	0.8933	5.5839	1.7151	0.4286	1.0102	1	0	0	1	0
8	0	14.3361	0.8093	7.9249	1.097	252.6589	9.1498	0.9091	6.3251	0.6916	0.381	0.9897	1	0	0	1	0
8	0	10.6088	0.546	5.4826	0.7904	158.0599	6.7473	0.6484	12.9608	4.4473	0.4286	0.9897	1	0	0	1	0
8	0	17.2569	0.5514	7.6872	0.6715	319.8188	11.691	0.488	15.9381	1.6495	0.1429	0.8571	1	0	0	0	0
8	0	20.6926	0.6207	5.0398	0.2706	238.6118	15.362	0.271	21.1688	5.9534	0.1905	0.6547	1	0	0	1	0
8	0	17.5118	0.5705	8.1426	0.4952	243.2426	11.5981	0.5714	12.0671	2.2058	0.1905	0.8571	1	1	0	1	0
8	0	15.9709	0.5111	5.5853	1.1058	269.8704	10.9802	0.3929	7.7681	0.4635	0.1905	0.5471	1	0	1	1	0
8	0	10.668	0.4287	5.3784	0.4595	135.2737	6.9315	0.4743	21.1205	5.6518	0.2381	0.6547	1	0	1	1	0
8	0	12.3268	0.496	6.2934	0.4947	203.8392	7.9875	0.5506	6.2299	3.771	0.2381	0.9897	1	0	0	1	0
8	0	19.9623	0.5003	7.6549	0.5431	358.7256	13.3208	0.4732	17.8053	3.9154	0.0952	0.6389	1	0	0	1	0
8	0	16.1745	0.8102	8.1549	1.1722	308.0541	10.2892	0.9172	9.6599	2.0859	0.381	0.9897	1	1	0	1	0
8	0	13.1125	0.3994	6.95	0.2791	218.6054	8.5543	0.432	7.2292	3.9166	0.0952	0.3912	1	1	0	1	0
8	0	21.9559	0.5208	6.8824	0.3349	444.4265	15.1521	0.3929	12.5882	4.8816	0.0476	0.3499	1	0	0	1	0
8	0	15.9929	0.4794	6.1442	0.2748	229.1841	10.6509	0.4554	13.1081	0.9233	0.1429	0.2857	1	0	0	1	0
8	0	19.2396	0.5976	3.9348	0.2303	209.806	12.7519	0.5989	16.5089	4.4075	0.2381	0.2474	0	0	0	1	0
8	0	18.1382	0.6346	8.3469	0.9235	438.6357	12.0228	0.6386	18.2799	2.7409	0.1905	0.9897	1	1	0	1	0
8	0	9.8048	0.6054	4.2794	0.6613	78.2962	6.3289	0.6725	8.4031	1.5263	0.4286	1.0102	1	1	0	1	0
8	0	9.2236	0.5034	3.7955	0.5896	75.8041	6.1555	0.4764	7.6645	0.2362	0.4286	0	0	0	0	1	0
8	0	9.0175	0.5374	4.5747	0.617	107.4395	5.6197	0.6891	5.8854	2.1276	0.4762	1.0102	1	0	0	1	0
8	0	10.6319	0.5682	5.05	0.8157	146.6142	6.8045	0.6553	4.5217	1.4491	0.3333	1.0102	1	0	0	1	0
8	0	16.4227	0.9171	8.5144	1.4883	335.0799	11.2302	0.8713	6.9344	3.979	0.4286	1.0102	1	0	0	1	0
8	0	18.8858	0.55	7.3569	0.299	341.8213	12.9353	0.4541	21.2605	3.3363	0.1429	0.8571	1	0	0	1	0
8	0	20.5085	0.5628	9.1194	0.4674	380.0195	13.4491	0.5888	12.1048	4.8319	0.0952	0.3912	1	0	0	1	0
8	0	16.1247	0.4233	7.7465	0.5114	314.4139	10.6026	0.4325	12.2929	0.6758	0.1429	0.5471	1	0	0	1	0
8	0	18.2728	0.6317	5.0188	0.4918	143.3015	11.8061	0.6974	15.1743	3.9103	0.2381	0.9897	1	0	0	1	0
8	0	13.3368	0.5521	6.6532	0.6734	243.8779	8.5817	0.6257	10.2925	1.4327	0.2857	0.9897	1	0	0	1	0
8	0	21.5153	0.5626	5.6967	0.3734	376.9753	15.5892	0.2699	21.2303	4.7071	0.1429	0.2857	1	0	0	1	0
8	0	16.555	0.4862	6.1296	0.7578	279.167	11.3211	0.3785	21.1409	0.2403	0.1905	0.6547	1	1	0	1	0
8	0	15.7481	0.5599	4.507	0.643	128.643	10.6722	0.4971	19.4669	0.7056	0.1429	0.5471	1	0	0	1	0
8	0	13.7639	0.4231	7.4076	0.5168	250.0422	8.8014	0.5144	18.936	3.4041	0.1905	0.4949	1	0	0	1	0
8	0	14.4168	0.7096	6.4702	1.0295	137.9012	9.0887	0.8335	11.3101	1.215	0.2857	1.0102	1	0	0	1	0
8	0	15.8448	0.7496	8.3558	1.1763	347.4744	10.4595	0.7713	6.9765	1.906	0.2857	0.9897	1	0	0	1	0
8	0	10.1154	0.4597	4.9798	0.2839	104.9741	6.5458	0.5174	6.4598	3.608	0.3333	0	0	0	0	1	0
8	0	6.7602	0.6191	3.1677	0.8274	39.5776	4.1794	0.7868	8.1635	5.6186	0.619	1.0102	1	0	0	1	0
8	0	15.2776	0.5452	5.9947	0.3707	177.9047	10.3707	0.475	18.3618	0.7173	0.1429	0.8571	1	0	0	1	0
8	0	11.0609	0.365	5.167	0.3379	152.6692	7.5276	0.2233	13.6942	5.1376	0.1905	0.6547	1	0	0	1	0
8	0	8.7435	0.7158	4.1711	0.9393	56.1469	5.5677	0.8174	12.6627	3.6482	0.5714	1.0102	1	0	0	1	0
8	0	5.6876	0.4688	3.1066	0.4266	44.1292	3.7281	0.4905	12.3855	7.1607	0.7619	0	0	0	0	1	0
8	0	20.0448	0.5735	7.5407	0.7323	347.6954	13.5353	0.5229	12.1912	3.633	0.1905	0.5471	1	0	0	1	0
8	0	16.3376	0.7785	8.3683	1.1399	271.6422	10.291	0.906	10.0561	2.8662	0.2381	1.0102	1	0	0	1	0
8	0	19.9589	0.6486	9.8459	0.9252	500.0415	13.3221	0.6365	8.6738	4.0915	0.1429	0.8571	1	0	0	1	0
8	0	18.2359	0.6292	8.7239	0.892	367.8945	11.0416	0.8434	11.5441	3.2706	0.1905	0.5471	1	0	0	1	0
8	0	19.1	0.7437	8.5853	1.2469	440.0181	12.4415	0.7953	7.3888	4.5199	0.1905	0.5471	1	0	0	1	0
8	0	13.1438	0.4777	3.3298	0.3125	174.2597	9.2159	0.2673	6.2518	4.1489	0.2381	0.2474	0	0	0	1	0
8	0	10.5053	0.5416	3.7397	0.3788	88.7998	7.2666	0.4127	17.614	2.5243	0.381	0.202	0	1	0	1	0
8	0	16.35	0.7084	8.0609	1.1027	327.6975	10.4455	0.8024	13.9895	2.2185	0.2381	0.6547	1	1	0	1	0
8	0	7.2933	0.4319	3.5652	0.4232	70.0111	4.5961	0.5622	14.1779	7.2563	0.5238	0	0	1	0	1	0
8	0	13.5363	0.6651	4.5838	0.7592	202.2867	9.585	0.5007	13.3578	0.5453	0.381	0.9897	1	0	0	1	0
8	0	8.482	0.6811	4.1428	0.88	83.4101	5.4905	0.7442	11.9125	6.5517	0.5238	1.0102	1	0	0	1	0
8	0	19.0552	0.6525	7.7008	0.533	237.3661	12.7946	0.6262	17.4454	3.8944	0.2381	0.9897	1	0	0	1	0
8	0	15.3919	0.5361	6.0289	0.6374	258.7425	10.5725	0.4279	11.896	0.1305	0.2381	0.9897	1	1	0	1	0
8	0	9.7491	0.4618	4.7809	0.6071	135.1322	6.4162	0.4713	12.7204	5.3261	0.3333	1.0102	1	0	0	1	0
8	0	11.0124	0.5821	5.2793	0.8187	158.7175	7.5426	0.4931	9.9497	4.4458	0.381	0.9897	1	0	1	1	0
8	0	15.4094	0.6359	7.9233	0.6324	271.4715	9.9861	0.6945	15.5136	0.9997	0.1905	0.8571	1	0	0	1	0
8	0	13.0464	0.4254	5.075	0.423	174.4607	8.7683	0.362	14.7897	3.3597	0.1905	0.5471	1	0	0	1	0
8	0	15.1414	0.6635	7.5256	0.5639	198.8481	10.3244	0.5997	13.2775	1.1162	0.3333	0.9897	1	0	0	1	0
8	0	15.621	0.6045	5.4836	0.7475	230.9027	10.9669	0.4481	18.885	0.1163	0.3333	0.6547	1	0	0	1	0
8	0	18.1274	0.7704	3.5811	0.3813	163.7983	13.4878	0.497	18.5452	4.5198	0.381	0.6061	0	0	0	1	0
8	0	11.6658	0.5276	4.902	0.5082	137.7424	7.8162	0.4924	18.5807	2.0417	0.2857	0.6547	1	0	0	1	0
8	0	19.4384	0.6273	6.3962	0.6615	365.3772	13.443	0.5201	21.5367	4.5677	0.2381	0.9897	1	0	0	1	0
8	0	16.8067	0.5968	5.7865	0.258	196.0915	11.2262	0.578	13.2984	2.4962	0.2857	0.6061	0	0	0	1	0
8	0	11.5142	0.5532	5.8436	0.7209	169.4762	6.8702	0.8044	16.5419	3.4014	0.2857	0.9897	1	0	0	1	0
8	0	14.6655	0.5936	3.7592	0.4081	119.1956	10.5617	0.3477	18.4573	0.8595	0.381	0.202	0	0	1	1	0
8	0	17.499	0.5941	4.5294	0.7925	209.122	12.4123	0.4015	14.8442	2.8943	0.2857	0.4949	1	0	0	1	0
8	0	9.1075	0.4778	4.87	0.4723	109.5282	5.9465	0.5111	10.1481	5.4694	0.4286	1.0102	1	0	0	1	0
8	0	17.0467	0.4864	6.4069	0.3666	282.7793	11.7713	0.3437	14.8101	1.7108	0.0952	0.3912	1	0	0	1	0
8	0	11.4492	0.5953	5.3801	0.6994	155.7354	7.5291	0.6162	20.7966	2.1802	0.3333	0.9897	1	0	1	1	0
8	0	19.7966	0.632	4.8305	0.3423	101.5146	13.4268	0.5777	20.8986	4.9005	0.1905	0.6547	1	0	1	1	0
8	0	11.6897	0.447	5.2439	0.2094	142.2527	7.9743	0.3351	15.8621	5.5645	0.2857	0.202	0	0	0	1	0
8	0	14.7834	0.5467	6.6595	0.6059	228.3758	9.5455	0.6115	17.6206	0.5472	0.1429	0.5471	1	0	0	1	0
8	0	11.2914	0.4388	6.0486	0.2903	166.6081	7.0792	0.5819	13.32	4.2965	0.2857	1.0102	1	0	0	1	0
8	0	12.756	0.5739	4.1207	0.1703	86.4715	8.229	0.6416	10.766	1.371	0.2857	0.6061	0	0	0	1	0
8	0	8.6924	0.4313	5.0206	0.3841	109.9795	5.415	0.5916	12.0163	5.2702	0.381	1.0102	1	1	0	1	1
8	0	18.0747	0.5164	5.8767	0.3888	263.6583	11.8993	0.5292	19.3795	3.164	0.1429	0.2857	1	0	0	1	0
8	0	23.2133	0.5523	8.1534	0.1748	294.684	15.5322	0.524	20.1108	6.263	0.0476	0.3499	1	0	0	1	0
8	0	16.5964	0.8472	8.2117	1.2879	277.6104	10.9783	0.8701	9.1278	2.8635	0.2857	1.0102	1	0	0	1	0
8	0	16.8818	0.5407	6.443	0.5598	251.0375	11.0906	0.5607	18.4179	1.3881	0.0952	0.3912	1	0	1	1	0
8	0	12.2701	0.6254	4.4414	0.6587	59.0697	7.9129	0.6952	9.051	0.7716	0.381	1.0102	1	0	1	1	0
8	0	16.0034	0.6745	8.2931	0.939	317.7433	10.3676	0.7355	11.4003	1.4157	0.2857	0.9897	1	0	0	1	0
8	0	20.4477	0.6232	6.2832	0.5987	397.8992	14.3415	0.4751	16.3883	5.3361	0.1905	0.8571	1	1	0	1	0
8	0	13.9296	0.5845	7.757	0.8205	283.1474	9.0878	0.6247	8.9084	1.8028	0.2857	0.9897	1	1	0	1	0
8	0	14.7175	0.7317	6.9127	0.9411	158.6617	9.2684	0.8584	11.8834	1.6062	0.3333	1.0102	1	1	0	1	0
9	0	9.0562	0.5289	3.4988	0.619	60.4937	5.8823	0.5781	10.0149	6.5846	0.4286	0	0	0	0	1	1
9	0	8.6586	0.8166	4.1725	1.1855	62.1178	5.6701	0.8601	10.223	6.176	0.7143	1.0102	1	0	0	1	1
9	0	7.3038	0.7109	3.2116	0.7891	38.0142	5.0176	0.6345	10.3328	5.3541	0.5714	0	0	0	0	1	0
9	0	7.3756	0.6839	2.7869	0.7868	22.9291	4.8397	0.7154	10.6681	4.9697	0.5714	0	0	0	0	1	0
9	0	17.7934	0.7967	9.2253	1.1552	387.4837	11.4523	0.8775	13.2262	4.2731	0.2381	0.9897	1	0	0	1	1
9	0	10.2734	0.5961	2.4306	0.5798	47.3005	7.0461	0.506	10.2306	5.3496	0.4286	0	0	0	1	1	0
9	0	8.6916	0.4775	4.0796	0.5128	84.8015	5.7778	0.4588	9.7652	6.7233	0.4286	0	0	0	1	1	0
9	0	9.3281	0.6096	3.6463	0.4128	63.3533	6.2536	0.5827	9.9691	5.595	0.4762	0.6061	0	0	0	1	0
9	0	11.5246	0.6618	4.889	1.3271	166.3663	7.633	0.6698	7.6103	2.7488	0.381	1.0102	1	0	1	1	0
9	0	8.1997	0.5602	2.5596	0.6567	54.7615	5.396	0.577	9.6591	5.8869	0.4286	0	0	0	0	1	0
9	0	10.1332	0.5325	3.3389	0.4143	78.7939	6.8193	0.4853	9.4305	6.1232	0.381	0	0	0	0	1	0
9	0	7.0161	0.5833	3.3355	0.7419	52.5978	4.5095	0.6602	9.2557	5.4648	0.5238	1.0102	1	0	1	1	0
9	0	7.549	0.5155	3.845	0.6131	62.5979	4.7893	0.6245	9.5383	5.945	0.5714	0	0	0	0	1	0
9	0	8.5601	0.645	2.1171	0.5278	61.7937	6.126	0.4432	9.9758	5.8809	0.4762	0.6061	0	0	1	1	0
9	0	9.4578	0.6454	2.1073	0.3413	42.4036	6.4123	0.5937	10.891	6.0728	0.4762	0.6061	0	0	0	1	0
9	0	9.2162	0.6732	2.3655	0.3575	46.3331	6.3532	0.5828	10.2099	4.9115	0.5238	0.6061	0	0	1	1	0
9	0	24.4376	0.6646	3.8918	0.3979	498.7504	17.7041	0.4321	18.4397	8.7751	0.2381	0.2474	0	0	0	1	0
9	0	22.2949	0.6264	7.3624	0.9882	503.8366	15.5723	0.4912	15.4242	6.1201	0.1905	0.5471	1	0	0	1	0
9	0	18.2521	0.8725	7.9245	1.8217	406.5656	12.432	0.8321	11.848	4.9572	0.3333	0.6547	1	0	1	1	0
9	0	18.7107	0.8477	8.7657	1.4984	414.9669	12.4282	0.8615	12.492	5.1169	0.2381	0.9897	1	0	0	1	0
9	0	21.4245	0.6544	7.5313	1.6643	553.99	14.5093	0.6067	14.6922	4.6251	0.1429	0.2857	1	0	1	1	0
9	0	17.6779	0.9476	8.9412	1.5256	346.0374	11.9291	0.9329	12.1902	5.1155	0.4286	1.0102	1	0	0	1	0
9	0	18.6114	0.9141	8.1334	1.8527	397.7619	12.757	0.8628	11.9665	5.3684	0.3333	1.0102	1	0	1	1	0
9	0	20.8773	0.6576	7.6599	1.3052	448.1674	13.8384	0.6633	14.6123	4.6559	0.1905	0.5471	1	0	1	1	1
9	0	17.0373	1.0363	8.0923	1.8378	288.5068	11.9136	0.9495	12.2894	5.2474	0.4762	1.0102	1	0	0	1	0
9	0	17.4425	1.0154	8.6149	1.7069	318.8833	12.1785	0.9306	12.0197	5.4074	0.4286	1.0102	1	0	1	1	0
9	0	17.672	1.0199	9.2273	1.6246	394.8176	12.5127	0.9049	11.9993	5.3327	0.4762	0.9897	1	0	0	1	0
9	0	18.8047	0.9027	9.6787	1.4602	471.4768	13.0248	0.8273	12.8568	4.7742	0.381	0.9897	1	0	1	1	0
9	0	21.9225	0.6802	8.2775	1.556	539.5813	15.0707	0.5979	13.4161	5.2053	0.2381	0.4949	1	0	0	1	0
9	0	18.5463	0.8544	8.9854	1.314	413.6998	12.5801	0.8219	13.3908	4.7007	0.2857	0.8571	1	0	1	1	0
9	0	22.8174	0.6378	3.5832	1.0084	313.4136	16.2531	0.4478	18.8778	7.6354	0.1429	0.2857	1	0	0	1	0
9	0	9.2493	0.5113	4.4949	0.8026	101.733	6.2432	0.4516	8.8678	5.8126	0.381	1.0102	1	0	0	1	0
9	0	14.2478	0.4659	5.9825	0.5607	206.5472	9.6906	0.371	9.8792	5.6483	0.1429	0.5471	1	0	1	1	0
9	0	11.2538	0.502	4.9501	0.6376	132.1371	7.0997	0.6254	9.0056	5.9921	0.2857	1.0102	1	0	1	1	0
9	0	11.5529	0.5313	3.8915	1.1	137.1215	7.6136	0.5424	8.4506	5.7019	0.2381	0.6547	1	0	0	1	0
9	0	11.0868	0.577	5.2108	0.7067	141.3819	7.2382	0.6151	9.1297	5.9853	0.2857	0.8571	1	0	0	1	0
9	0	11.151	0.5461	4.4853	0.7731	135.6338	7.2556	0.5914	9.0676	6.0254	0.2857	0.9897	1	0	1	1	0
9	0	9.9961	0.757	4.8733	1.1987	138.3173	6.4958	0.8145	8.7431	6.0109	0.4762	0.9897	1	0	1	1	0
9	0	12.8696	0.532	4.2273	0.4231	146.6223	9.0234	0.3529	9.985	6.3427	0.3333	0.202	0	0	1	1	0
9	0	10.3573	0.8482	5.385	1.3841	167.5056	6.9233	0.848	8.5892	5.2247	0.4762	0.9897	1	0	1	1	0
9	0	12.481	0.5939	5.8483	0.7395	192.7907	8.3026	0.5854	8.4426	5.1403	0.2857	0.8571	1	0	1	1	0
9	0	12.3748	0.499	5.2188	0.322	144.1044	8.0108	0.5563	10.2525	6.3313	0.2381	1.0102	1	0	0	1	0
9	0	14.1708	0.466	7.5833	0.4931	283.4712	9.2368	0.5036	11.9571	1.7362	0.2381	0.9897	1	0	1	1	0
9	0	9.7818	0.5887	4.6992	0.8635	123.272	6.1137	0.7319	9.1366	5.6823	0.4762	0.9897	1	0	1	1	0
9	0	12.8005	0.4893	4.6319	0.583	170.388	8.4722	0.4847	8.4679	4.5662	0.1905	0.6547	1	0	0	1	0
9	0	11.7156	0.4806	4.4275	0.5851	135.5278	7.7667	0.4704	9.1136	5.3455	0.2857	0	0	0	1	1	0
9	0	14.5634	0.5757	4.1823	0.6739	179.0705	10.4955	0.3161	10.1942	5.9782	0.3333	0.202	0	0	0	1	0
9	0	13.2098	0.4535	5.9331	0.5318	199.411	8.7931	0.4275	11.657	5.079	0.1429	0.5471	1	0	0	1	0
9	0	13.3337	0.483	4.6488	0.4052	168.7896	9.2054	0.3397	10.1271	6.2621	0.2381	0.202	0	0	0	1	0
9	0	10.5807	0.533	4.1391	0.6009	115.8555	6.8872	0.5768	9.6465	6.244	0.3333	1.0102	1	0	0	1	0
9	0	10.2251	0.5946	4.6666	0.9059	117.8531	6.2741	0.7801	10.4529	7.2232	0.3333	0.9897	1	0	1	1	0
9	0	13.8214	0.5099	4.2995	0.5858	187.7434	9.8083	0.2685	9.329	6.2219	0.2381	0.6547	1	0	1	1	0
9	0	6.9604	0.4833	2.7849	0.9206	61.6324	4.6791	0.4312	9.8601	6.6325	0.4762	1.0102	1	0	1	1	1
9	0	24.654	0.6063	6.6884	0.9568	424.2382	17.9796	0.3202	23.5737	9.0108	0.1429	0.5471	1	0	0	1	0
9	0	18.0433	0.6675	7.2477	1.1171	303.416	12.1344	0.6387	18.2871	3.462	0.1905	0.5471	1	0	1	1	0
9	0	17.5936	0.8935	8.5319	1.5409	307.2704	11.7817	0.8922	13.4152	5.0888	0.3333	1.0102	1	0	1	1	0
9	0	19.392	0.8376	9.5599	1.3477	491.1203	12.929	0.8424	12.9137	5.6805	0.2857	0.9897	1	0	1	1	1
9	0	18.872	0.8323	9.1672	1.4302	469.6568	12.455	0.8594	13.6187	5.1127	0.381	0.9897	1	0	1	1	0
9	0	18.7868	0.863	9.609	1.3639	463.1186	12.5477	0.8655	13.0369	5.4482	0.4286	0.9897	1	0	0	1	0
9	0	18.7351	0.8627	9.4122	1.3927	460.0564	12.4848	0.8703	13.198	5.4085	0.381	0.9897	1	0	1	1	0
9	0	19.6553	0.7538	9.6312	1.1265	470.9904	12.7089	0.8225	13.9774	5.2363	0.2381	0.9897	1	0	1	1	0
9	0	18.7855	0.8861	9.5362	1.4974	456.7799	12.7039	0.8626	12.328	5.6871	0.381	0.9897	1	0	0	1	0
9	0	19.8641	0.7652	9.4891	1.2955	455.4087	13.018	0.8042	13.3339	5.4321	0.2381	0.4949	1	0	1	1	0
9	0	19.8293	0.7207	9.8367	1.1334	481.8233	12.6893	0.8114	14.8099	4.8775	0.1429	0.6389	1	0	1	1	0
9	0	19.0784	0.8157	10.0481	1.2583	462.4282	12.4792	0.8617	12.7755	5.3088	0.3333	0.9897	1	0	1	1	1
9	0	18.893	0.8359	9.7317	1.3492	432.0899	12.4344	0.8694	12.9962	5.4539	0.2857	0.9897	1	0	1	1	1
9	0	20.5275	0.754	8.9829	1.5247	488.9821	13.9547	0.7079	13.135	5.3998	0.2857	0.6547	1	0	0	1	0
9	0	18.0908	0.8081	9.4199	1.301	392.8754	12.1066	0.8026	13.7	4.5105	0.381	1.0102	1	0	1	1	0
9	0	18.0138	0.8215	9.0224	1.4083	391.5274	12.2877	0.7736	12.4139	4.4202	0.3333	0.9897	1	0	0	1	0
9	0	18.3474	0.7884	8.9999	1.3997	410.8999	12.4972	0.7409	12.8779	4.248	0.3333	1.0102	1	0	0	1	0
9	0	23.4455	0.5819	4.8275	0.6701	403.6986	17.5026	0.1407	21.3221	7.4124	0.2381	0.4949	1	0	0	1	0
9	0	23.6328	0.6104	4.9848	0.5293	405.4859	16.8234	0.4124	20.3823	7.4862	0.1905	0.5471	1	0	0	1	0
9	0	23.7018	0.5629	8.4278	0.4818	589.523	15.9532	0.5197	20.5467	7.2319	0.1429	0.6389	1	0	0	1	0
9	0	23.8047	0.5803	5.6692	0.7187	419.8127	17.6686	0.179	23.3613	7.9561	0.1905	0.4949	1	0	0	1	0
9	0	26.1716	0.558	7.0995	0.6888	459.1991	18.9085	0.2743	21.0026	8.1772	0.1429	0.5471	1	0	0	1	0
9	0	23.0292	0.5393	10.5263	0.6493	550.6647	15.5998	0.4742	17.3353	5.0813	0.1429	0.6389	1	0	0	1	0
9	0	23.7574	0.5679	6.0987	0.7925	447.1233	17.4876	0.1988	21.5379	6.1175	0.2857	0.4949	1	0	0	1	0
9	0	24.5658	0.509	7.5111	0.4689	537.6812	17.3804	0.2805	22.4593	6.1406	0.0952	0.3912	1	0	0	1	0
9	0	23.2305	0.5784	5.091	0.4153	339.3912	16.2979	0.4157	22.7629	6.9724	0.1905	0.5471	1	0	0	1	0
9	0	26.7361	0.5874	5.7814	0.7815	559.1451	20.02	0.1345	20.548	8.3034	0.2381	0.4949	1	0	0	1	0
9	0	25.2817	0.5104	4.9243	0.191	537.1783	18.2493	0.1761	22.2222	6.8384	0.2381	0.2474	0	0	0	1	0
9	0	24.872	0.6109	5.6152	0.7189	436.8578	18.5861	0.2168	23.2603	8.2486	0.2381	0.6547	1	0	0	1	0
9	0	25.1277	0.5758	7.0366	0.8458	503.1479	18.1391	0.3095	21.9884	7.0562	0.1905	0.5471	1	0	1	1	0
9	0	17.6798	0.8055	7.6344	1.1575	281.8756	12.2706	0.7161	13.8755	4.6803	0.3333	0.9897	1	0	0	1	0
9	0	23.8846	0.5964	4.6497	0.5816	367.9699	16.0495	0.5619	23.0241	8.4588	0.1429	0.5471	1	0	1	1	0
9	0	24.9437	0.57	6.3315	0.9477	391.7691	17.9144	0.3205	17.8551	8.4831	0.1429	0.5471	1	0	1	1	0
9	0	19.7999	0.6142	9.5239	0.8205	365.1181	12.8393	0.6705	10.98	4.3189	0.1429	0.8571	1	0	1	1	1
9	0	25.5944	0.5034	8.3645	0.4246	538.7773	17.0949	0.4739	13.0343	6.4755	0.0952	0.3912	1	0	1	1	1
9	0	23.7439	0.7253	5.8183	0.3965	363.3209	17.1546	0.5207	11.6821	7.8724	0.1905	0.8571	1	0	0	1	0
9	0	23.1005	0.6207	6.9017	0.3381	409.118	16.3387	0.4467	12.3491	6.9234	0.0952	0.6389	1	0	0	1	1
9	0	24.4423	0.5578	7.571	0.4407	480.5977	17.6573	0.2744	16.9147	8.0568	0.0952	0.6389	1	1	0	1	1
9	0	21.014	0.6193	8.1185	0.4124	321.8919	13.9883	0.6115	12.9412	5.6237	0.0952	0.6389	1	0	1	1	0
9	0	26.3026	0.678	4.6535	0.7417	488.7547	20.3582	0.1827	24.4106	11.0169	0.3333	0.6547	1	0	1	1	0
9	0	26.2919	0.7102	3.494	0.3731	323.9351	20.6997	0.1657	23.8657	11.7345	0.381	0.202	0	0	1	1	1
9	0	19.7221	0.7652	3.6899	0.3684	198.966	14.42	0.5387	12.9871	6.541	0.381	0.6061	0	0	1	1	1
9	0	23.2613	0.7173	4.3501	0.5566	384.1967	17.0174	0.4748	12.2186	7.7826	0.2381	0.6547	1	0	1	1	1
9	0	22.0071	0.7584	3.8682	0.3401	314.7713	16.3049	0.4932	12.1921	7.6726	0.381	0.6061	0	0	1	1	0
9	0	25.6391	0.618	5.308	1.0781	522.513	19.2258	0.2144	16.5344	9.3052	0.2381	0.6547	1	0	1	1	0
9	0	20.7878	0.8388	3.5481	0.5013	250.2256	15.8789	0.5143	12.2794	7.5179	0.4762	0.6061	0	0	1	1	0
9	0	22.5907	0.7449	3.6872	0.5199	233.2251	16.2458	0.5577	14.2082	8.3948	0.2857	0.6061	0	0	1	1	1
9	0	22.9838	0.7378	3.8114	0.3543	343.7553	17.0197	0.4668	13.963	7.4643	0.3333	0.6061	0	0	1	1	1
9	0	24.0227	0.614	5.9202	0.3232	458.2136	16.4426	0.5327	14.8183	7.2396	0.0952	0.3912	1	0	1	1	1
9	0	28.2348	0.6028	6.1167	0.8812	734.1294	21.1378	0.1849	24.5328	11.1472	0.2381	0.6547	1	0	1	1	0
9	0	26.9554	0.6094	6.1603	0.754	639.6121	20.1304	0.2167	23.7023	9.9732	0.1429	0.8571	1	0	1	1	0
9	0	26.8927	0.6503	6.1118	0.5895	557.146	20.4827	0.2058	24.2779	10.588	0.2857	0.8571	1	0	0	1	1
9	0	26.9548	0.6217	5.5494	0.6521	587.0015	20.3063	0.1965	23.8522	10.5288	0.1429	0.8571	1	0	1	1	1
9	0	24.5243	0.6132	5.8291	0.5004	435.2495	18.145	0.2717	15.0541	7.3313	0.1905	0.5471	1	0	1	1	0
9	0	26.2636	0.6721	3.9686	0.3025	424.8712	20.3649	0.1506	24.01	10.7826	0.2857	0.202	0	0	1	1	0
9	0	23.713	0.7514	4.1844	0.7004	423.8631	17.6565	0.4691	18.605	9.5885	0.3333	0.6547	1	0	1	1	0
9	0	27.2554	0.6985	4.7171	0.5842	347.568	21.1939	0.2109	24.3829	12.252	0.2857	0.6547	1	0	1	1	0
9	0	24.8406	0.6795	5.3996	0.5605	269.2273	17.4597	0.5389	15.4659	10.1478	0.2381	0.6547	1	0	1	1	0
9	0	24.7888	0.6068	6.3259	0.4862	373.4382	18.2076	0.2917	22.5543	9.3971	0.1429	0.5471	1	0	1	1	0
9	0	26.2	0.6882	3.7989	0.8889	352.8872	20.3103	0.2017	23.8904	11.3242	0.2381	0.6547	1	0	0	1	0
9	0	15.8878	0.8296	8.4687	1.1268	254.6201	10.1989	0.9176	13.9752	3.2718	0.2857	1.0102	1	0	0	1	0
9	0	25.6271	0.6032	7.1472	0.4174	601.8578	17.9963	0.4456	21.4588	9.2313	0.0952	0.3912	1	0	0	1	0
9	0	25.867	0.563	7.9352	0.361	558.3501	18.8294	0.2485	17.2458	8.4179	0.1429	0.6389	1	0	1	1	0
9	0	27.0516	0.5959	6.0347	1.0382	442.6376	20.0013	0.2393	21.9653	9.4212	0.1429	0.5471	1	0	1	1	0
9	0	27.3887	0.6309	5.9233	1.0854	378.6225	20.2284	0.3121	20.8293	11.0608	0.2381	0.4949	1	0	1	1	1
9	0	20.4878	0.7456	4.9466	0.7283	323.2648	14.862	0.5354	18.7475	6.8836	0.3333	0.9897	1	0	1	1	1
9	0	26.4408	0.6621	4.3994	1.1209	511.5391	20.3189	0.183	23.6595	10.5343	0.2381	0.6547	1	0	0	1	1
9	0	22.0473	0.5456	6.9326	0.724	433.5168	15.4706	0.3698	19.618	5.6808	0.1429	0.5471	1	0	1	1	1
9	0	25.5229	0.6556	5.5912	0.8733	449.8015	18.4861	0.4202	22.73	10.0277	0.1905	0.5471	1	0	1	1	1
9	0	27.8173	0.5785	7.171	1.0546	474.5216	19.9341	0.3425	20.0789	10.9474	0.1429	0.5471	1	0	0	1	1
9	0	12.8306	0.5751	6.1838	0.924	203.1362	8.8415	0.4669	8.1385	4.8308	0.2857	0.8571	1	0	1	1	1
9	0	20.572	0.5617	10.8293	0.6371	512.7592	13.5169	0.5827	14.0014	3.8674	0.0952	0.6389	1	0	1	1	0
9	0	11.4945	0.5005	4.6386	0.3067	98.1828	7.6372	0.486	10.2055	7.1337	0.2381	0.202	0	1	1	1	0
9	0	11.2392	0.5697	2.8569	0.3182	67.628	7.8284	0.4272	9.7904	5.6593	0.3333	0.202	0	0	1	1	1
9	0	10.0871	0.4862	4.3223	0.4461	97.1374	6.4039	0.5943	9.8645	6.4335	0.381	0	0	0	1	1	1
9	0	14.9942	0.5844	7.334	0.7992	292.611	9.7709	0.6275	11.4718	0.0374	0.2857	1.0102	1	0	1	1	1
9	0	14.1635	0.4474	5.4669	0.3153	219.6885	9.3765	0.4378	10.0277	2.4635	0.2381	0.6547	1	0	1	1	1
9	0	18.5872	0.5048	4.6572	0.2981	263.1298	13.0738	0.2986	15.9288	2.4525	0.1905	0.2474	0	0	0	1	1
9	0	19.1095	0.666	9.3809	1.0296	491.7153	12.488	0.7062	14.8925	3.8002	0.1905	0.9897	1	0	1	1	1
9	0	16.1492	0.6681	6.9727	1.0269	293.9266	11.1098	0.5821	8.5994	0.2282	0.2857	0.9897	1	0	1	1	1
9	0	10.654	0.5129	3.7995	0.2623	84.8686	6.9715	0.5419	9.6326	6.3746	0.2857	0	0	0	1	1	1
9	0	18.3722	0.821	8.6035	1.4937	411.2976	12.3359	0.8089	12.0876	4.7394	0.2857	1.0102	1	0	1	1	1
9	0	17.8118	0.4437	6.0273	0.7845	376.6198	12.4028	0.2407	14.4523	1.0537	0.0952	0.3912	1	0	1	1	0
9	0	10.0064	0.5435	3.6732	0.6278	66.0528	6.472	0.604	10.1688	6.7245	0.2857	0.4949	1	0	1	1	1
9	0	12.6057	0.5591	5.7262	1.0169	202.5158	8.2728	0.583	8.342	3.1544	0.381	1.0102	1	0	1	1	1
9	0	12.959	0.4895	6.2775	0.5537	218.9308	8.4141	0.5385	11.0525	3.3453	0.2857	0.9897	1	0	1	1	1
9	0	14.8719	0.4588	5.5689	0.4856	260.96	10.1955	0.3324	11.7915	3.3245	0.1905	0.5471	1	0	1	1	0
9	0	13.235	0.5126	4.1133	0.7205	173.906	9.1427	0.3786	10.6755	2.196	0.1905	0.9897	1	0	1	1	0
9	0	12.0805	0.4644	5.1501	0.757	164.6099	7.8204	0.5211	8.2892	5.6047	0.1905	0.5471	1	0	0	1	0
9	0	21.2538	0.6478	9.0515	0.8566	432.6026	14.5847	0.5652	12.6112	5.7193	0.1429	0.6389	1	0	1	1	0
9	0	19.8564	0.4584	8.14	0.4784	400.3458	13.5096	0.3601	14.2395	2.8234	0.0952	0.6389	1	0	1	1	1
9	0	17.4755	0.6216	7.8321	0.9928	371.6862	10.8634	0.7768	13.3362	2.4091	0.1429	0.5471	1	0	1	1	0
9	0	14.8375	1.1435	6.9877	1.8702	130.1444	10.3966	1.0582	10.9993	4.0221	0.6667	1.0102	1	0	1	1	0
9	0	16.7996	0.828	8.7728	1.1639	334.131	10.9888	0.8746	12.9402	3.8713	0.3333	0.9897	1	0	1	1	0
9	0	25.1183	0.6288	4.5897	0.8931	609.491	18.0289	0.4115	19.0691	8.6475	0.1905	0.5471	1	0	1	1	0
9	0	26.8771	0.5903	5.1428	1.1826	632.9624	20.1767	0.1223	23.4428	9.9666	0.1905	0.5471	1	0	0	1	0
9	0	29.1643	0.6537	5.1637	1.1225	632.3117	22.2603	0.2021	23.9258	12.3181	0.1905	0.5471	1	0	1	1	0
9	0	25.1795	0.7171	2.5377	0.8695	234.6484	19.9172	0.1541	23.686	10.603	0.3333	0.202	0	0	1	1	0
9	0	24.1773	0.5695	8.8251	0.6336	664.2484	16.3145	0.5202	15.995	7.1775	0.0952	0.3912	1	0	1	1	0
9	0	9.6347	0.686	5.0022	0.9369	114.6363	6.2281	0.7524	8.4578	5.6276	0.4762	0.9897	1	0	1	1	1
9	0	19.4874	0.6515	5.0801	0.6565	313.8212	13.8551	0.4715	16.0451	3.7684	0.1429	0.8571	1	0	1	1	1
9	0	28.2796	0.6064	7.9226	0.4696	703.3387	20.1006	0.4118	24.2071	11.4223	0.0952	0.3912	1	0	0	1	1
9	0	21.4824	0.5587	7.5524	0.6688	440.8344	15.3353	0.3259	16.9053	5.7048	0.1429	0.6389	1	0	0	1	1
9	0	20.7527	0.5187	6.3393	0.3063	342.0196	14.7881	0.2651	20.1563	4.987	0.0952	0.3912	1	0	1	1	1
9	0	11.2359	0.5693	2.9381	0.7836	81.1185	7.6867	0.4811	10.3741	7.0984	0.381	0	0	0	0	1	0
9	0	22.8356	0.6258	4.3881	0.6409	327.2442	17.2456	0.1922	20.5444	7.6396	0.2381	0.4949	1	0	0	1	0
9	0	6.6444	0.5014	2.4468	0.3685	40.7573	4.5036	0.4269	9.6113	4.9994	0.5714	0	0	0	1	1	0
9	0	9.0676	0.5677	2.6191	0.4572	39.1592	6.0137	0.5648	10.7829	6.6275	0.4762	0	0	0	1	1	1
9	0	8.2753	0.5176	2.9083	0.7522	73.4486	5.4393	0.5348	8.8199	4.6705	0.381	1.0102	1	0	1	1	1
9	0	11.8352	0.4992	4.3349	0.6511	123.9383	7.7407	0.5287	7.9931	4.1042	0.2381	0.6547	1	0	1	1	1
9	0	17.825	0.4409	7.9567	0.3886	394.0786	11.8241	0.4243	12.7142	0.7497	0.0476	0.3499	1	0	1	1	0
9	0	10.063	0.5516	3.919	0.8425	83.9065	6.4713	0.6267	10.0448	6.8218	0.2381	0.4949	1	0	0	1	1
9	0	11.2384	0.5285	4.2575	0.4699	98.5562	7.4986	0.5052	8.0705	4.0427	0.3333	0	0	0	1	1	1
9	0	11.8547	0.4857	4.7006	0.5963	149.0051	7.9082	0.4575	9.3893	4.9998	0.1905	0.5471	1	0	1	1	0
9	0	10.1954	0.5719	4.8496	1.0016	132.3152	6.4033	0.7041	9.1633	5.3008	0.3333	0.9897	1	0	1	1	0
9	0	14.4725	0.3934	7.4427	0.334	287.7858	9.4937	0.4081	10.4259	2.7854	0.1429	0.8571	1	0	0	1	0
9	0	17.5192	0.6145	7.4999	0.9447	315.7822	11.6088	0.6177	11.7408	2.1118	0.1905	0.5471	1	0	1	1	0
9	0	9.1983	0.5491	4.2014	0.8935	113.924	5.8083	0.6689	8.5435	5.6898	0.381	0.9897	1	0	1	1	1
9	0	13.8589	0.4779	4.8097	0.4328	191.3255	9.312	0.4263	9.6477	2.5757	0.2381	0.6061	0	0	1	1	1
9	0	11.7637	0.5259	4.6568	0.8554	148.7921	7.8712	0.4942	8.6787	4.4662	0.381	1.0102	1	0	1	1	1
9	0	12.5029	0.5966	3.4878	0.6966	69.1343	8.7537	0.4462	9.9474	5.4733	0.3333	0.202	0	0	1	1	1
9	0	13.4421	0.5591	4.1316	0.4584	82.9047	9.2592	0.4482	8.5537	3.6057	0.2857	0.202	0	0	1	1	1
9	0	28.5026	0.7054	4.8156	0.2876	560.4144	20.9395	0.4458	22.8212	12.1834	0.2381	0.6061	0	0	1	1	1
9	0	19.8142	0.8047	8.0543	1.7721	457.5679	13.5048	0.7572	12.7071	5.4214	0.3333	0.6547	1	0	1	1	1
9	0	18.9462	0.8377	8.7248	1.542	433.3697	13.1242	0.7562	12.9558	5.3153	0.3333	0.6547	1	0	1	1	1
9	0	17.719	0.8698	8.691	1.3275	250.6061	11.2817	0.9775	13.3089	5.5425	0.2857	1.0102	1	0	1	1	1
9	0	23.8188	0.6579	6.4965	0.6144	552.9614	17.0993	0.451	18.7366	8.1822	0.1905	0.8571	1	0	1	1	1
10	0	11.0255	0.6403	3.9725	0.9253	62.641	7.3342	0.6359	11.6928	1.7815	0.2381	0.6547	1	0	0	1	0
10	0	5.8078	0.5162	1.8828	0.7379	36.47	3.8407	0.5166	7.5967	4.302	0.7143	0	0	0	0	1	0
10	0	12.1727	0.573	3.7183	0.4208	69.686	8.5844	0.3912	17.8081	0.9278	0.3333	0.202	0	0	1	0	0
10	0	6.9235	0.4945	2.8954	0.8382	60.3436	4.6173	0.4684	7.8911	3.1861	0.4286	1.0102	1	0	1	1	0
10	0	9.3457	0.9755	4.2112	1.5777	57.8056	6.0464	1.0537	7.6019	1.6214	0.7143	1.0102	1	0	1	1	0
10	0	8.0344	0.674	3.9777	0.9538	87.3127	5.1268	0.7698	7.641	3.2902	0.5714	1.0102	1	0	0	1	0
10	0	10.0944	0.4453	5.6458	0.4282	127.5436	6.4995	0.5169	7.7591	4.7044	0.3333	1.0102	1	0	0	0	0
10	0	16.1668	0.8543	6.9146	1.5428	238.7691	10.8825	0.839	8.4251	3.0356	0.2857	1.0102	1	0	1	0	0
10	0	12.2046	0.5847	5.2146	0.4803	140.0942	8.1405	0.5685	9.6373	2.9354	0.3333	0.9897	1	0	0	1	0
10	0	21.7411	0.5175	7.8209	0.11	417.5948	15.2987	0.3172	17.3403	4.3807	0.0476	0.3499	1	0	0	1	0
10	0	18.3651	0.5625	5.1388	0.4039	250.9642	13.3494	0.2546	18.2198	2.6161	0.1905	0.4949	1	0	0	0	0
10	0	10.8937	0.3983	4.1534	0.367	138.5232	7.4807	0.2321	9.6885	3.9377	0.2381	0.6061	0	0	0	1	0
10	0	10.2388	0.6887	4.639	1.058	110.1103	6.6595	0.7411	8.1376	5.5011	0.4762	1.0102	1	0	0	1	0
10	0	13.0093	0.5982	5.944	0.5782	148.1383	8.896	0.5167	9.8549	0.4781	0.2857	0.9897	1	0	0	1	0
10	0	21.5406	0.6024	5.6727	0.5546	242.9176	15.533	0.3566	21.0846	6.2285	0.1905	0.6547	1	0	1	0	0
10	0	15.3734	0.6273	4.3239	1.0225	179.5717	11.2852	0.33	12.6003	1.4414	0.3333	0.6547	1	0	0	1	0
10	0	4.0102	0.5218	1.6081	0.5197	14.091	2.7441	0.422	9.426	2.5184	0.9524	0	0	1	0	1	0
10	0	15.9208	1.0623	7.7181	1.8625	229.9782	11.0886	0.9858	9.2587	5.0553	0.5238	1.0102	1	0	0	0	0
10	0	12.2799	0.4347	5.2239	0.5385	168.5767	8.2215	0.3867	10.2215	3.0747	0.2381	0.4949	1	1	0	0	0
10	0	11.3974	0.6608	5.2455	0.8283	88.8282	6.9934	0.8447	17.9223	1.5173	0.381	1.0102	1	0	0	0	0
10	0	15.3286	0.7024	7.0246	1.193	268.792	9.6845	0.8213	17.5041	1.3036	0.1905	0.6547	1	1	0	0	0
10	0	8.207	0.593	2.0519	0.0899	41.2524	5.9732	0.3056	9.4813	5.2869	0.4286	0.202	0	0	0	1	0
10	0	9.5105	0.4197	5.2483	0.5171	138.0925	6.0892	0.5076	7.2416	4.9187	0.381	1.0102	1	0	0	1	0
10	0	12.5729	0.6945	5.7389	0.8986	106.0853	7.9364	0.8153	13.3953	0.5045	0.381	1.0102	1	0	0	0	0
10	0	15.6866	0.7114	2.5087	0.3995	96.8182	10.9341	0.5987	20.2494	2.7024	0.3333	0.6061	0	0	1	0	0
10	0	7.1298	0.6374	3.0715	0.7162	44.5705	4.5975	0.7079	6.0435	2.9006	0.619	1.0102	1	0	1	0	0
10	0	7.2112	0.4784	3.978	0.5156	61.9385	4.6331	0.5556	9.8246	6.4711	0.5714	1.0102	1	0	0	1	0
10	0	9.4624	0.5909	2.5591	0.594	46.3175	6.6455	0.4291	7.657	2.9405	0.4286	0	0	1	0	0	0
10	0	7.9244	0.6307	3.062	0.8772	48.1798	5.0562	0.7258	9.087	2.7983	0.5714	1.0102	1	0	1	1	0
10	0	14.8129	0.4702	6.7697	0.2921	232.8762	9.9726	0.4108	12.3115	0.7638	0.1429	0.8571	1	0	1	0	0
10	0	9.2537	0.4363	4.457	0.4573	95.8856	6.0943	0.4418	9.3952	6.0864	0.3333	0	0	1	1	0	1
10	0	17.1705	0.9649	8.2922	1.7008	386.8288	12.0791	0.8599	8.3267	4.6229	0.4286	0.9897	1	0	0	1	0
10	0	18.9358	0.7137	7.6766	1.2014	320.3728	12.1884	0.791	12.8206	4.9718	0.1905	0.4949	1	1	0	1	0
10	0	16.0427	0.5833	3.8638	0.5197	169.0534	11.7327	0.2667	15.9964	1.6471	0.2857	0.202	0	0	0	1	0
10	0	7.497	0.5347	2.7533	0.3143	36.8721	4.9349	0.5491	9.3896	2.0617	0.5238	0	0	0	0	1	0
10	0	25.3936	0.5939	8.6169	0.8418	796.3853	17.9529	0.412	15.6441	8.0104	0.1905	0.5471	1	0	1	1	0
10	0	21.0116	0.5745	8.0881	0.847	514.5469	14.3306	0.496	14.7436	4.6244	0.1905	0.6547	1	1	1	1	0
10	0	14.5637	0.5415	5.5329	0.2796	147.0541	9.7899	0.4988	10.3386	0.0064	0.2381	0.4949	1	1	0	0	0
10	0	18.7765	0.4527	8.8088	0.4088	400.5246	12.1825	0.5029	20.9983	2.016	0.1429	0.5471	1	1	1	0	1
10	0	15.7858	1.0278	7.7152	1.7381	245.1525	10.8449	0.979	10.1867	4.8194	0.5714	1.0102	1	1	0	1	0
10	0	23.6775	0.6491	6.4624	0.85	267.2645	17.1612	0.4088	19.8718	8.2774	0.1429	0.6389	1	1	0	1	0
10	0	25.0258	0.6261	5.5214	0.5494	329.1194	18.6588	0.2619	23.3089	9.4277	0.1905	0.5471	1	0	0	1	0
10	0	17.1168	0.8126	3.4405	0.6277	157.8853	12.8719	0.523	11.6831	4.2103	0.4762	0.6061	0	0	1	1	1
10	0	15.8542	0.6952	4.438	0.2644	147.394	11.1932	0.5461	14.1477	2.7135	0.3333	0.6061	0	1	0	1	0
10	0	18.9074	0.6094	4.5994	0.9243	220.4981	13.2978	0.449	17.8924	4.4111	0.2381	0.6547	1	1	0	0	0
10	0	15.8763	0.5944	7.0972	0.5962	263.3079	10.4964	0.6018	10.5578	0.8741	0.2857	0.9897	1	1	0	0	0
10	0	23.0333	0.6284	5.3127	0.6926	382.7899	16.5456	0.4084	19.1014	7.6018	0.1905	0.5471	1	0	0	1	0
10	0	12.6034	0.6187	6.2328	0.9388	197.5007	7.9391	0.7435	12.2323	1.9541	0.2857	0.6547	1	0	0	1	0
10	0	18.295	0.5449	5.151	0.8016	314.5	13.4108	0.1643	21.7545	2.7814	0.2857	0.4949	1	1	0	1	0
10	0	15.2975	0.537	4.5236	0.512	146.6086	10.3679	0.4699	14.9557	1.166	0.2381	0.6061	0	1	0	1	0
10	0	15.9823	0.6171	4.3525	0.3596	190.9951	10.9469	0.5344	17.7214	0.1853	0.2857	0.6061	0	1	0	1	0
10	0	18.4343	0.6192	8.1294	0.6252	347.4595	12.5193	0.5598	14.543	3.4216	0.1905	0.8571	1	1	0	1	0
10	0	5.6502	0.4013	2.4147	0.2211	37.1926	3.749	0.3784	8.8855	2.0735	0.7619	0	0	1	0	1	0
10	0	13.906	0.5189	5.0796	0.1842	162.2514	9.4577	0.4376	15.0605	0.6925	0.2381	0.202	0	1	0	1	0
10	0	16.1578	0.5175	5.9419	0.8384	253.4763	10.817	0.4833	14.8833	0.8323	0.1905	0.5471	1	1	1	1	0
10	0	20.6926	0.6149	4.6025	0.7227	205.526	15.2441	0.2938	20.6843	5.9321	0.1905	0.5471	1	1	1	1	0
10	0	19.1715	0.7781	5.014	0.6549	255.7566	14.1778	0.5242	13.0297	5.686	0.381	0.9897	1	0	1	1	0
10	0	11.3349	0.5982	5.7206	0.5729	136.975	7.3584	0.6512	11.9813	4.3416	0.3333	1.0102	1	0	1	1	0
10	0	15.2482	0.5832	3.0678	0.2232	193.4152	10.509	0.4764	17.3636	0.0999	0.2857	0.6061	0	1	0	0	0
10	0	11.103	0.5449	4.7187	0.2796	75.316	7.0661	0.6457	14.7915	2.8208	0.3333	0	0	1	0	0	0
10	0	11.5102	0.4481	4.3839	0.2514	150.027	7.8176	0.3528	9.8298	4.8087	0.2381	0.6061	0	1	1	0	0
10	0	21.1386	0.5744	5.5684	0.3906	298.6781	15.0985	0.3484	22.3078	6.0743	0.1429	0.5471	1	1	0	0	0
10	0	14.5444	0.4385	6.8722	0.1491	228.3926	9.5268	0.4606	14.8886	0.694	0.1429	0.2857	1	1	1	0	0
10	0	8.1297	0.4233	3.2282	0.5528	81.5285	5.5087	0.3289	8.2598	5.1547	0.4762	0	0	1	1	1	0
10	0	10.5938	0.5098	5.0989	0.7266	128.6638	7.0705	0.4833	8.4199	4.3936	0.2857	0.9897	1	1	0	0	0
10	0	18.3106	0.5873	6.1582	0.9682	305.5029	12.3149	0.5494	15.147	3.4706	0.1905	0.5471	1	1	0	0	0
10	0	17.7534	0.7549	7.9078	0.9806	157.444	11.1212	0.8939	14.7118	4.4799	0.2381	1.0102	1	1	0	1	0
10	0	19.3647	0.6051	6.6547	0.6605	255.9259	13.235	0.5262	16.2501	4.4196	0.1905	0.6547	1	1	1	0	0
10	0	26.0073	0.4916	8.3847	0.7931	567.9317	18.0704	0.3277	22.7616	8.0401	0.0952	0.3912	1	0	0	1	0
10	0	24.8596	0.5807	6.2077	0.5581	304.0484	17.3676	0.4322	20.6899	8.9863	0.0952	0.3912	1	0	0	1	0
10	0	18.0428	0.5933	7.4296	0.7521	278.9065	12.2757	0.525	13.2347	2.6143	0.1429	0.5471	1	1	0	1	0
10	0	18.0851	0.5354	5.4677	0.3274	214.5107	12.2569	0.4681	21.0348	3.0049	0.1905	0.2474	0	1	0	0	0
10	0	18.0315	0.6434	8.1751	0.7332	345.6736	12.1201	0.6135	10.7076	3.0006	0.2381	0.8571	1	1	0	1	0
10	0	12.1753	0.4864	6.1603	0.6054	161.8358	8.2023	0.428	6.0812	3.2853	0.1905	0.5471	1	1	0	0	0
10	0	25.378	0.5828	6.726	0.3287	379.1848	18.4288	0.2971	20.9162	8.3324	0.0952	0.3912	1	0	0	1	1
10	0	9.4561	0.7102	4.8678	1.1283	124.9454	6.2972	0.7088	6.598	3.6493	0.5238	1.0102	1	0	0	0	1
10	0	22.8119	0.6084	4.1476	0.5552	351.1224	17.1257	0.1822	22.587	6.7688	0.2381	0.2474	0	0	1	1	1
10	0	6.5485	0.4982	3.4525	0.5109	45.2098	4.1493	0.6108	9.0413	3.2568	0.6667	0	0	1	0	0	1
10	0	10.053	0.6084	5.4734	0.8576	116.9561	6.151	0.7998	9.0062	4.4859	0.381	0.9897	1	0	0	0	1
10	0	6.0697	0.4679	2.8614	0.5849	44.0925	3.8867	0.554	8.7029	1.9455	0.7143	0	0	0	1	0	0
10	0	12.1727	0.4709	5.632	0.7275	201.6502	8.2246	0.3998	6.7204	3.3916	0.2381	0.9897	1	0	1	0	0
10	0	11.5591	0.5146	4.164	0.7424	139.2006	7.8557	0.4346	10.5805	3.462	0.2381	0.4949	1	0	1	0	0
10	0	21.0882	0.6605	4.284	0.5323	288.9152	14.916	0.498	14.545	6.3325	0.1905	0.2474	0	0	1	1	0
10	0	9.3114	0.5732	2.9826	0.3721	38.2614	6.4976	0.426	9.4017	2.7936	0.4286	0.202	0	0	1	1	0
10	0	18.0684	0.6985	4.543	0.4532	282.5296	12.999	0.4983	12.8883	4.2852	0.3333	0.6061	0	0	1	1	1
10	0	12.1854	0.6056	6.2695	0.7578	196.4208	7.6859	0.7274	7.5078	1.8107	0.3333	1.0102	1	1	0	1	0
10	0	14.4388	0.5044	6.0717	0.541	185.2658	9.4976	0.5186	14.5856	0.9529	0.1905	0.9897	1	1	0	0	0
10	0	7.8046	0.4183	3.7624	0.4063	78.7169	4.9456	0.5348	8.5452	5.7722	0.4286	0	0	1	0	1	0
10	0	19.8886	0.6168	5.451	0.5051	176.0137	13.6982	0.5189	16.7787	4.836	0.1905	0.5471	1	0	0	1	0
10	0	14.9515	0.8842	7.5473	1.4774	294.8804	9.9608	0.8937	8.1979	2.0145	0.4286	1.0102	1	1	1	1	0
10	0	7.8925	0.441	2.8603	0.6284	72.6649	5.2113	0.4389	7.8427	5.1276	0.4762	0	0	1	0	1	0
10	0	10.542	0.478	5.5274	0.4309	131.0521	6.5115	0.6551	9.3524	5.7001	0.2381	0.9897	1	1	0	1	0
10	0	6.6169	0.3901	3.6726	0.2663	60.8057	4.3576	0.3915	8.5183	4.3551	0.619	0	0	0	0	1	0
10	0	21.478	0.5538	7.0132	0.4418	282.5395	14.5397	0.4931	18.3263	5.9653	0.0952	0.3912	1	1	1	1	0
10	0	10.8132	0.5022	4.0786	0.532	115.4918	7.1715	0.4931	9.3808	3.3221	0.2857	0.6061	0	0	0	1	0
10	0	16.3455	0.7065	5.5383	1.6	269.8084	10.6854	0.748	9.0685	1.8718	0.2857	0.6547	1	0	1	0	1
10	0	16.4847	0.4662	8.0235	0.6991	417.8705	10.2632	0.6247	7.9077	1.0593	0.1429	0.6389	1	1	0	1	0
10	0	9.4833	0.4983	4.6072	0.6867	110.3638	6.2416	0.5105	6.1588	3.3419	0.381	0.9897	1	0	1	1	0
10	0	20.4159	0.5813	8.4122	0.7586	396.541	13.1175	0.659	13.7225	4.7033	0.0952	0.3912	1	1	1	1	1
10	0	16.2143	0.6745	7.4241	0.9951	246.6371	10.2656	0.7882	12.9999	2.3028	0.1905	0.5471	1	1	1	1	1
10	0	19.8171	0.5856	5.5524	0.4395	254.3757	14.3162	0.323	20.5183	4.9358	0.1905	0.6547	1	1	0	1	0
10	0	12.5301	0.3912	5.0145	0.2025	183.9437	8.6058	0.2187	12.9844	3.3993	0.1905	0.2474	0	0	1	1	1
10	0	13.841	0.7424	6.6276	1.1804	194.2479	8.5802	0.9041	18.994	0.5942	0.3333	1.0102	1	0	0	1	1
10	0	15.3292	0.5531	5.4418	0.563	225.363	9.7842	0.6467	14.8511	1.0498	0.1905	0.5471	1	1	1	1	0
10	0	8.5361	0.4506	3.4374	0.3613	81.3204	5.9335	0.2613	8.6456	4.558	0.381	0.202	0	1	0	1	0
10	0	15.7674	0.5406	7.4915	0.834	284.8124	10.1581	0.611	9.762	0.0594	0.1429	0.8571	1	1	1	1	0
10	0	10.9491	0.505	5.4982	0.5664	137.5672	7.1457	0.5407	8.2743	3.5208	0.2381	0.6547	1	1	1	1	0
10	0	19.5891	0.5562	5.9873	0.5809	197.8582	12.7047	0.6101	19.9647	4.3089	0.1429	0.2857	1	1	1	1	0
10	0	18.3653	0.5196	5.8811	0.0703	316.269	12.5247	0.4299	15.6528	2.7652	0.1905	0.2474	0	1	1	1	0
10	0	11.1007	0.4478	4.9986	0.3925	116.5755	7.4483	0.395	7.7035	4.2349	0.2381	0.6061	0	1	0	0	0
10	0	21.0449	0.7308	5.8164	0.4875	288.2789	15.1925	0.5299	16.597	7.0641	0.2857	0.8571	1	1	0	1	0
10	0	7.5686	0.4493	4.295	0.4392	72.8271	4.6528	0.6409	7.6641	3.4596	0.5238	0	0	0	0	1	0
10	0	9.7726	0.5367	2.8746	0.6784	111.1402	6.8633	0.3537	8.2104	4.6184	0.381	0.6061	0	1	1	1	0
10	0	9.2399	0.4067	4.5599	0.277	118.3227	6.0559	0.4251	8.302	5.41	0.381	0	0	1	1	1	0
10	0	7.9972	0.4551	3.5926	0.3252	73.4307	5.0419	0.5825	8.0853	3.7843	0.4762	0	0	0	1	1	0
10	0	11.3885	0.6491	2.8311	0.4328	89.2625	8.0099	0.4996	12.4597	1.3218	0.4286	0.6061	0	0	0	1	0
10	0	11.4248	0.5552	5.9973	0.6778	164.572	7.2843	0.6515	12.6426	2.6574	0.381	1.0102	1	0	0	1	0
10	0	17.629	0.5333	6.5866	0.5095	213.4684	12.0256	0.446	19.1067	2.6199	0.0952	0.6389	1	0	1	1	0
10	0	17.5921	0.6118	10.0678	0.7395	387.7196	11.1239	0.7278	10.1174	1.8847	0.0952	0.6389	1	1	0	1	0
10	0	22.1202	0.709	6.1654	0.8387	429.3721	15.5094	0.5808	16.6954	7.6887	0.1905	0.5471	1	0	0	1	0
10	0	21.1201	0.5689	8.5175	0.6174	430.4551	14.5306	0.4639	15.3827	5.408	0.1429	0.6389	1	1	1	1	0
10	0	13.7419	0.9268	7.0977	1.3937	168.985	8.9367	0.9913	11.1016	1.619	0.5238	1.0102	1	1	0	1	0
10	0	18.5772	0.4576	8.6945	0.4949	399.6873	12.2813	0.4534	19.6739	2.058	0.0952	0.3912	1	1	0	1	0
10	0	19.7439	0.6102	2.487	0.6396	243.097	14.8616	0.1696	14.9642	4.748	0.2381	0.2474	0	1	1	1	0
10	0	14.7778	0.7494	7.186	1.2998	259.7123	9.0877	0.9287	13.7762	1.4106	0.3333	0.9897	1	0	0	1	0
10	0	20.6453	0.8202	4.7386	0.7029	297.6243	15.556	0.5275	16.7283	7.6187	0.4286	0.9897	1	1	1	1	0
10	0	17.3188	0.8219	7.5872	1.2827	198.6636	10.9535	0.942	13.0311	3.9022	0.2857	1.0102	1	1	1	1	0
10	0	22.3613	0.5241	6.6699	0.1317	424.3269	15.1292	0.4597	20.4365	5.8137	0.1429	0.2857	1	1	1	0	0
10	0	19.2498	0.814	5.7348	0.9794	261.7233	14.2324	0.5703	12.7797	6.2309	0.4762	0.9897	1	1	1	1	0
10	0	21.0646	0.6696	7.3292	0.7029	405.3475	14.766	0.5342	15.6935	6.3367	0.1429	0.6389	1	1	0	1	0
10	0	8.1045	0.4283	3.4771	0.3267	74.6582	5.4275	0.378	7.1021	3.8675	0.4286	0	0	1	1	1	0
10	0	13.634	0.5752	5.8152	1.1953	252.8982	9.0954	0.5575	8.0299	1.825	0.2857	0.6547	1	1	1	1	0
10	0	21.102	0.5975	5.8136	0.3253	241.3837	14.2101	0.5575	16.063	4.7684	0.1429	0.5471	1	0	1	1	0
10	0	13.3567	0.6529	3.6908	0.2571	121.9969	9.4429	0.4897	10.0802	0.1674	0.4286	0.6061	0	0	1	1	0
10	0	10.7555	0.4382	5.102	0.6284	153.7423	7.0898	0.441	7.9539	5.2571	0.2857	1.0102	1	1	1	1	0
10	0	11.2769	0.5232	4.7473	0.6539	120.3339	7.0626	0.6636	13.0255	2.1856	0.2381	0.9897	1	1	1	1	0
10	0	18.9393	0.5228	5.1741	0.4995	227.572	13.0346	0.4046	18.346	3.5336	0.1429	0.2857	1	0	1	1	0
10	0	15.3986	0.4957	5.3733	0.3709	229.049	9.9395	0.5605	12.7314	0.5855	0.1429	0.2857	1	0	1	0	1
10	0	8.9695	0.471	3.6642	0.7293	93.2605	6.061	0.3995	7.7163	3.2369	0.2381	0.4949	1	0	1	1	0
10	0	8.2154	0.4914	3.7127	0.2797	57.5423	5.5049	0.4506	6.5174	1.8862	0.4762	0	0	0	1	1	0
10	0	14.9304	0.7931	7.3031	1.1146	262.2276	10.0366	0.7763	7.1502	1.9633	0.381	0.9897	1	0	1	1	0
10	0	14.3662	0.481	5.23	0.5244	223.1537	9.9177	0.3371	9.9867	1.6646	0.2381	0.4949	1	0	1	1	0
10	0	10.5063	0.4371	3.6219	0.4491	103.3405	7.0051	0.4034	6.9676	4.737	0.2857	0	0	1	1	1	0
10	0	14.9182	0.7343	6.2357	1.0744	156.7498	9.9511	0.7309	9.028	1.5906	0.2857	0.6547	1	0	1	1	1
10	0	9.8664	0.4047	5.0189	0.2202	120.5614	6.5321	0.3898	8.6376	5.7315	0.2857	0.6061	0	0	1	1	1
10	0	6.2727	0.5097	2.4551	0.5182	42.0904	4.2196	0.4601	8.4231	1.0307	0.619	0	0	0	1	1	0
10	0	15.0611	0.4148	8.1438	0.4306	328.5012	9.582	0.5206	7.2006	3.192	0.1429	0.8571	1	0	1	1	0
10	0	15.0023	0.7431	6.8455	1.3312	295.0466	10.0796	0.7235	6.585	0.9754	0.3333	0.6547	1	0	1	1	0
10	0	9.7626	0.8245	5.2667	1.262	107.5219	6.4227	0.8582	7.0714	2.5268	0.5714	1.0102	1	0	0	1	0
10	0	15.7704	0.5516	8.1493	0.682	347.5715	10.3721	0.5694	10.0079	0.6006	0.2381	0.9897	1	0	0	1	1
10	0	16.3026	0.9062	7.7316	1.4902	280.7015	11.1956	0.8501	8.6021	4.044	0.381	1.0102	1	0	1	1	1
10	0	12.1251	0.6957	5.8992	0.9226	193.312	8.0133	0.7112	8.8237	0.9607	0.381	0.9897	1	0	1	1	1
10	0	18.8194	0.5461	6.3472	0.7285	363.9507	13.0185	0.4183	12.2917	3.1837	0.1429	0.8571	1	0	0	1	1
10	0	15.5756	0.8621	7.5627	1.2939	242.0964	10.1067	0.9282	9.9154	2.9936	0.381	0.9897	1	0	1	1	0
10	0	12.2796	0.7592	6.2393	1.0459	185.5697	7.8586	0.8511	7.1785	0.6432	0.4286	0.9897	1	0	0	1	0
10	0	9.9159	0.594	4.9769	0.8283	149.9115	6.3026	0.6978	10.0968	4.8729	0.4286	0.9897	1	0	1	1	1
10	0	8.8435	0.4432	3.7428	0.5611	95.2208	6.0445	0.3223	8.3763	5.6784	0.381	0.6061	0	0	1	1	1
10	0	12.5124	0.6351	3.4033	0.3005	120.444	8.8964	0.4497	11.8476	1.001	0.4286	0.6061	0	1	0	1	1
10	0	9.8666	0.4883	5.4689	0.6428	137.2667	6.16	0.6382	8.2329	4.4988	0.381	0.9897	1	0	1	1	0
10	0	10.9994	0.6844	5.65	1.1313	175.2389	7.1943	0.7235	5.1691	2.7529	0.4286	0.9897	1	1	0	1	0
10	0	4.435	0.5067	1.5676	0.4575	16.9648	3.0831	0.3478	9.2422	2.2673	0.9048	0	0	0	0	1	0
10	0	7.4917	0.459	3.1292	0.2704	56.2005	5.0784	0.3739	8.9821	6.1274	0.5714	0	0	1	0	1	0
10	0	9.2294	0.5883	3.935	0.7452	77.1618	5.6122	0.7945	8.8803	2.8703	0.3333	0.6547	1	1	0	1	0
10	0	10.3438	0.488	5.3666	0.6343	135.1751	6.4763	0.631	8.2313	5.6048	0.3333	1.0102	1	0	0	1	0
10	0	13.087	0.7448	3.9051	0.8037	90.1839	9.2163	0.6117	10.1814	0.7251	0.4286	0.9897	1	0	1	1	0
10	0	11.4427	0.4601	3.8573	0.3729	140.0856	7.863	0.3251	7.3647	3.6259	0.2381	0.2474	0	0	0	1	0
10	0	14.2654	0.5831	5.1181	0.5583	176.6714	9.5696	0.5515	10.6865	0.4445	0.2857	0.6547	1	0	0	1	1
10	0	20.7842	0.598	6.9099	0.5529	321.9983	14.6257	0.4323	17.9244	5.8336	0.1905	0.8571	1	0	1	1	0
10	0	19.7687	0.6721	5.0375	0.4467	278.8464	13.9649	0.5161	19.247	4.4926	0.2381	0.6547	1	0	1	1	0
10	0	21.6241	0.6746	6.7237	0.4875	419.3844	15.2286	0.5277	15.0869	6.8517	0.1905	0.8571	1	0	1	1	0
10	0	23.5739	0.6405	4.9192	0.8418	431.0355	17.7777	0.2366	21.4938	8.3434	0.2857	0.6547	1	1	0	1	0
10	0	23.1088	0.6516	6.7895	0.7862	318.3539	16.2425	0.5047	16.5921	7.2799	0.1429	0.8571	1	1	1	1	0
10	0	21.7666	0.7474	5.0146	0.6781	354.213	16.0594	0.4904	15.4564	7.7773	0.2857	0.9897	1	1	1	1	0
10	0	20.7038	0.5698	5.9437	1.0221	350.1511	14.7091	0.3609	15.0096	4.3812	0.1905	0.5471	1	0	1	1	0
10	0	18.1221	0.7392	5.0378	0.4754	153.2381	12.9544	0.5666	21.7072	4.9381	0.3333	0.9897	1	0	1	1	0
10	0	8.0901	0.5651	3.8162	0.594	54.74	4.9269	0.769	8.8747	2.5473	0.5238	1.0102	1	0	1	1	0
10	0	7.2158	0.4651	3.1725	0.8207	64.2606	4.7445	0.4777	8.0901	2.8435	0.4762	1.0102	1	0	0	1	0
10	0	12.8174	0.8479	6.0256	1.1752	146.7976	8.5775	0.8451	8.6762	0.5204	0.4762	1.0102	1	0	0	1	0
10	0	9.8913	0.5486	2.8316	0.387	80.2428	7.0334	0.325	8.9655	3.8355	0.381	0.202	0	0	1	1	1
10	0	8.5672	0.4306	4.1803	0.4192	80.4838	5.7036	0.4008	7.2403	4.68	0.4286	0	0	0	1	1	0
11	0	8.778	0.455	4.9311	0.1431	89.0339	5.6517	0.5267	7.8068	5.3487	0.4286	0	0	0	0	1	1
11	0	15.8458	0.4479	6.3265	0.5233	308.1617	10.8172	0.3335	9.0563	0.7559	0.0952	0.3912	1	0	0	1	1
11	0	10.7961	0.3954	5.5835	0.1319	147.4632	6.9656	0.4618	8.0408	3.6527	0.2857	0	0	0	0	1	0
11	0	18.6445	0.5718	8.2794	0.4536	366.6	12.5619	0.5271	13.301	4.375	0.1429	0.8571	1	0	1	1	1
11	0	9.8398	0.5713	4.703	0.8859	104.0563	6.2638	0.6714	6.9817	3.8764	0.3333	1.0102	1	0	1	1	1
11	0	9.4758	0.4763	5.2523	0.4123	111.8242	5.881	0.6418	7.2263	4.8074	0.4286	1.0102	1	0	1	1	1
11	0	13.877	0.6816	3.6078	0.3067	121.8435	9.8639	0.5107	12.6884	0.1371	0.381	0.6061	0	0	1	1	0
11	0	5.9008	0.4239	3.0291	0.3147	43.1416	3.8066	0.4903	7.3264	2.8125	0.7619	0	0	0	0	1	0
11	0	7.4657	0.5187	3.7376	0.7082	71.7785	4.6697	0.6624	6.7384	2.9363	0.4762	1.0102	1	0	1	1	0
11	0	19.1863	0.5006	6.9975	0.333	291.311	12.6544	0.507	19.5044	4.4621	0.1429	0.2857	1	0	0	1	0
11	0	7.3382	0.556	2.8449	0.488	29.8196	4.8489	0.5618	8.0624	1.5772	0.5238	0	0	0	1	1	0
11	0	10.5051	0.5558	3.8675	1.1041	124.5551	7.0368	0.5249	6.5998	3.0788	0.3333	1.0102	1	0	0	1	0
11	0	10.7139	0.4666	5.5556	0.3982	134.5279	6.954	0.516	11.5093	2.1786	0.2381	0.9897	1	0	1	1	0
11	0	9.308	0.5412	3.333	0.7002	72.6569	5.7991	0.6934	6.8722	2.0157	0.4286	0	0	1	0	1	0
11	0	20.7338	0.7473	5.8511	0.9387	369.3758	14.9834	0.5478	16.2905	7.5728	0.381	0.9897	1	0	1	1	0
11	0	7.6788	0.4738	2.278	0.5042	63.2065	5.4364	0.2102	18.2234	4.5084	0.4286	0.202	0	0	0	1	0
11	0	5.8286	0.5317	1.7407	0.4915	27.7133	3.9949	0.4292	8.7186	1.8469	0.619	0	0	0	1	1	0
11	0	6.1138	0.4978	2.6465	0.3261	35.692	4.0388	0.4994	8.4164	3.8115	0.619	0	0	0	1	1	0
11	0	8.2477	0.5104	3.0811	0.615	70.9954	5.5547	0.4573	7.7375	5.0677	0.5238	0	0	0	0	1	0
11	0	6.3955	0.4345	2.8904	0.2016	43.7905	4.1715	0.4689	10.7694	5.8057	0.7143	0	0	0	0	1	0
11	0	6.7434	0.4017	3.527	0.2967	60.7831	4.3988	0.4346	8.3512	5.6575	0.5238	0	0	0	0	1	0
11	0	7.9926	0.4808	3.4524	0.2168	74.1193	5.3736	0.4279	7.608	4.742	0.4762	0.6061	0	1	0	1	0
11	0	8.8335	0.5612	3.5795	0.4856	42.9336	5.5542	0.6909	8.2827	2.7052	0.4286	0	0	0	0	0	0
11	0	6.1726	0.4106	3.4097	0.3821	47.7065	3.9589	0.4939	7.6646	2.6036	0.7619	0	0	0	0	1	0
11	0	6.4914	0.5715	2.1178	0.8684	29.2558	4.4278	0.4922	7.7193	1.746	0.5714	0	0	0	0	1	0
11	0	20.5399	0.6701	8.8781	1.1966	469.3722	13.2539	0.74	6.1277	3.9079	0.1429	0.5471	1	0	0	1	0
11	0	11.3877	0.4572	4.6474	0.344	123.9441	7.6186	0.4157	5.2198	1.1732	0.2381	0.202	0	0	1	1	0
11	0	12.8978	0.6689	4.8772	0.4883	75.5132	8.6295	0.6529	4.9389	0.4014	0.381	0.9897	1	0	0	1	0
11	0	8.3268	0.5166	2.7293	0.9371	79.7395	5.6185	0.459	7.4316	4.2728	0.4286	0	0	0	0	1	0
11	0	18.0369	0.6786	5.9354	0.5134	194.2254	12.6354	0.5469	14.4655	4.9692	0.2381	0.8571	1	0	0	1	0
11	0	21.2288	0.5816	5.464	0.6055	247.1137	14.8662	0.4258	21.857	7.2866	0.1429	0.2857	1	0	0	1	0
11	0	21.4282	0.7371	4.9557	0.4638	245.3655	15.4429	0.5423	17.9269	7.9138	0.3333	0.6547	1	0	0	1	0
11	0	16.1143	0.5213	5.3673	0.547	234.8146	11.416	0.2957	20.8087	2.0438	0.2381	0.6547	1	0	1	1	0
11	0	16.0561	0.7266	7.2595	0.9707	234.9305	10.6737	0.7304	10.4728	2.7768	0.1905	0.5471	1	0	0	1	0
11	0	6.4058	0.4392	3.4421	0.4049	58.3935	3.9173	0.645	9.455	6.1381	0.7143	0	0	0	0	1	0
11	0	16.9967	0.7304	7.0674	0.9417	252.1591	11.9581	0.5972	16.3354	4.2145	0.3333	0.9897	1	0	0	1	1
11	0	18.41	0.6475	4.17	0.7473	176.9155	13.6274	0.3321	15.6524	5.1869	0.2857	0.6547	1	0	0	1	1
11	0	10.3603	0.5831	5.027	0.8916	121.9512	6.5768	0.6899	5.3004	3.6477	0.381	1.0102	1	0	0	1	1
11	0	22.6109	0.6937	5.3451	0.4823	401.9157	16.3024	0.4858	15.7992	9.082	0.2381	0.6547	1	0	0	1	1
11	0	24.0142	0.5942	4.8532	0.4169	464.8148	17.1202	0.3846	16.3967	8.1113	0.1429	0.2857	1	0	0	1	1
11	0	23.04	0.4447	9.2359	0.3869	544.9279	15.9541	0.2692	21.9138	6.0873	0.0952	0.6389	1	0	0	1	0
11	0	18.3121	0.502	8.8019	0.356	285.4744	11.8152	0.5681	19.5611	3.8807	0.0952	0.6389	1	0	0	1	0
11	0	11.3774	0.4635	5.2498	0.4917	159.1356	7.4296	0.4958	2.3543	1.0416	0.2381	1.0102	1	0	0	1	0
11	0	12.3873	0.5198	5.9466	0.6166	149.6055	8.1489	0.5348	16.4772	1.4687	0.2381	0.9897	1	0	0	1	0
11	0	14.2168	0.7262	7.0479	0.8436	147.4172	8.9114	0.8632	13.9135	2.4643	0.3333	1.0102	1	0	0	1	0
11	0	14.3828	0.8565	7.0974	1.1838	179.3325	9.1579	0.9635	11.3806	3.4583	0.381	1.0102	1	0	0	1	0
11	0	10.7652	0.5484	4.2556	0.5482	98.0006	7.1046	0.5568	7.1857	3.039	0.2857	1.0102	1	0	1	1	0
11	0	17.3098	0.4248	9.0059	0.1852	348.6961	11.3374	0.4463	10.0591	2.0701	0	0	1	0	0	1	0
11	0	10.9633	0.4506	4.8945	0.2982	144.7885	7.1575	0.4829	8.2223	2.7346	0.2857	0.6061	0	0	1	1	1
11	0	5.7721	0.6401	1.9745	1.3139	30.0948	3.9278	0.5784	7.9785	3.5118	0.6667	1.0102	1	0	0	1	1
11	0	15.787	0.5864	4.262	0.2408	192.2421	11.0724	0.4274	8.6113	0.7312	0.2857	0.6061	0	0	0	1	0
11	0	16.8085	0.4887	8.7706	0.5235	388.4229	11.1063	0.4889	10.3165	1.3482	0.1429	0.5471	1	0	0	1	0
11	0	21.8703	0.6955	6.7516	0.7117	434.8941	15.7629	0.4892	15.7508	8.2725	0.2381	0.8571	1	0	0	1	1
11	0	9.8437	0.6434	5.1252	0.9826	128.3096	6.4008	0.6943	6.3292	3.5834	0.5714	1.0102	1	0	0	1	1
11	0	12.9948	0.6468	6.8476	0.9654	208.0352	8.524	0.6771	6.2695	0.002	0.381	1.0102	1	0	0	1	1
11	0	9.9842	0.4874	3.6035	0.5055	103.1496	6.4944	0.5315	5.3805	1.0773	0.2857	0.6547	1	0	0	1	0
11	0	13.3726	0.5235	7.0095	0.3609	198.7459	8.7447	0.5548	6.9564	1.7269	0.2381	0.8571	1	0	0	1	0
11	0	13.9827	0.721	7.2451	0.993	226.6058	8.8025	0.8483	5.3332	1.4292	0.3333	0.9897	1	0	0	1	1
11	0	11.9141	0.4009	6.6242	0.3389	193.9362	7.7658	0.4363	7.6322	3.7958	0.1905	0.9897	1	0	1	1	1
11	0	9.1091	0.5014	3.8561	0.4648	82.6251	5.9379	0.5401	7.19	2.2725	0.4286	0	0	0	1	1	0
11	0	8.7045	0.387	3.2653	0.2673	81.7573	5.9569	0.2307	8.9762	5.0337	0.3333	0.6061	0	0	0	1	0
11	0	9.0131	0.4967	3.1212	0.2425	72.7936	6.4104	0.2324	7.2397	4.3367	0.381	0.202	0	0	0	1	0
11	0	8.0914	0.5529	4.1561	0.725	79.2462	5.4134	0.5249	7.0849	4.2428	0.4762	1.0102	1	0	0	1	0
11	0	15.6006	0.9364	6.9197	1.577	146.0607	10.0347	1.0252	12.0933	4.6951	0.4286	1.0102	1	0	0	1	0
11	0	7.4808	0.4354	3.9972	0.5487	83.3794	4.8782	0.4706	7.4784	5.0424	0.4762	1.0102	1	0	0	1	0
11	0	7.7938	0.4009	3.9948	0.3766	73.9912	5.2038	0.3558	7.8433	5.2323	0.5238	0	0	0	1	1	1
11	0	16.5751	0.7884	4.9767	0.6826	147.2582	12.0787	0.5764	12.2564	3.9351	0.4762	0.9897	1	0	0	1	0
11	0	22.3469	0.5623	7.0335	0.5946	494.9706	16.1187	0.2894	17.4495	7.2354	0.1429	0.8571	1	0	0	1	1
11	0	21.0688	0.5813	9.0376	0.8879	561.515	14.7075	0.4354	13.5905	5.5213	0.1429	0.6389	1	0	0	1	1
11	0	17.4007	0.704	9.0333	0.9999	387.0733	11.6961	0.68	11.3811	4.0537	0.2381	0.9897	1	0	1	1	0
11	0	17.1513	0.8052	7.8674	1.2813	358.5319	11.9651	0.7037	10.4325	4.89	0.381	0.9897	1	0	0	1	0
11	0	19.9106	0.6445	7.8662	0.6898	327.4796	13.7679	0.541	13.5332	5.6658	0.1905	0.5471	1	1	1	1	0
11	0	8.2318	0.4091	4.2496	0.4228	93.6291	5.4221	0.4117	7.4223	4.6712	0.4286	0	0	0	0	1	0
11	0	8.2266	0.4531	3.7944	0.3749	72.4422	5.391	0.4747	7.6309	4.7337	0.4286	0	0	1	0	1	0
11	0	5.9297	0.3895	2.7869	0.5394	46.8556	3.8873	0.406	7.0026	2.6478	0.7143	0	0	0	0	1	0
11	0	13.9428	0.5296	5.7957	0.1837	123.0127	9.4135	0.4725	16.0373	1.1589	0.3333	0.202	0	0	0	1	0
11	0	15.8979	0.6072	7.2728	0.6269	215.9872	10.3471	0.6543	11.6571	2.3902	0.1429	0.8571	1	1	0	1	0
11	0	10.5766	0.504	3.9086	0.4317	114.5497	6.8511	0.5597	9.7015	2.255	0.3333	0.6061	0	1	1	1	0
11	0	8.7387	0.4851	3.8137	0.3496	67.0372	5.7449	0.4996	8.2296	5.156	0.4762	0	0	0	0	1	0
11	0	23.8708	0.7178	2.8776	0.492	202.4146	18.8121	0.183	21.8919	10.7474	0.4286	0.202	0	0	0	1	0
11	0	8.3585	0.4967	3.2951	0.5954	62.5898	5.4562	0.5315	6.8075	3.9573	0.4286	0	0	0	1	1	0
11	0	5.1785	0.4152	2.1181	0.2974	33.1772	3.3366	0.4853	7.6346	3.9048	0.8095	0	0	0	1	1	0
11	0	11.3617	0.6927	5.8473	1.0177	160.5038	7.5008	0.7104	7.9749	0.703	0.4286	1.0102	1	1	1	1	0
11	0	8.7366	0.7115	3.578	1.0347	63.0172	5.8711	0.6887	6.2891	3.3691	0.5238	1.0102	1	0	0	1	0
11	0	16.553	0.691	7.5096	1.0789	265.7809	10.7624	0.7443	10.1223	3.4227	0.2381	0.4949	1	1	0	1	0
11	0	6.4341	0.5589	3.1062	0.6743	45.2148	4.2994	0.535	7.1962	2.3167	0.619	0	0	1	1	1	0
11	0	7.552	0.426	3.399	0.5717	59.0728	5.0206	0.4002	6.5983	2.5199	0.4762	0	0	1	1	1	0
11	0	6.7887	0.3842	3.5829	0.2853	59.4194	4.4946	0.3665	7.0774	4.1263	0.619	0	0	0	0	1	0
11	0	9.3854	0.3886	5.0215	0.3122	114.8335	6.2672	0.3405	6.9362	4.5776	0.2857	1.0102	1	0	0	1	0
11	0	12.8481	0.5542	3.8198	0.2384	130.9306	9.2642	0.2762	12.5492	0.0071	0.3333	0.202	0	1	0	1	0
11	0	12.3381	0.6574	3.8323	0.3885	113.6769	8.459	0.5787	9.251	0.3689	0.4762	0.6061	0	0	0	1	0
11	0	19.5047	0.6734	8.8429	0.705	311.4963	13.1034	0.6478	12.4106	6.3188	0.2381	0.9897	1	0	0	1	0
11	0	20.9728	0.6537	5.8056	1.2544	382.4735	15.0513	0.4464	16.6014	7.1147	0.2857	0.6547	1	0	0	1	0
11	0	27.078	0.5732	6.5286	0.2325	435.0335	19.1932	0.3741	20.8202	11.5864	0.1429	0.2857	1	0	0	1	0
11	0	20.6259	0.8889	9.0822	1.3215	307.8499	14.1611	0.832	15.777	9.0892	0.3333	0.9897	1	1	0	1	0
11	0	20.7213	0.8857	10.0238	1.4422	385.1294	13.8957	0.8808	14.3245	8.9494	0.1905	0.5471	1	0	0	1	0
11	0	12.5546	0.6365	6.7363	1.0193	252.5048	7.8721	0.7719	5.7415	0.5204	0.381	0.9897	1	0	0	1	0
11	0	8.0192	0.6451	3.1652	0.5783	14.5224	5.1204	0.7388	8.6301	0.7031	0.5714	0	0	0	0	1	0
11	0	6.8179	0.5085	2.6742	0.522	42.428	4.5664	0.4716	6.9855	2.3884	0.619	0	0	0	1	1	1
11	0	7.793	0.4983	3.4001	0.3311	46.4182	5.1913	0.476	7.8747	2.715	0.5714	0	0	0	1	1	1
11	0	7.9332	0.5067	3.6933	0.465	67.0814	4.9194	0.672	7.8508	3.9	0.4762	0	0	0	1	1	1
11	0	14.9057	0.6823	6.6023	1.2349	291.7119	9.4073	0.8033	7.0704	1.3387	0.2857	0.9897	1	0	1	1	1
11	0	7.8814	0.5395	3.475	0.5866	48.6363	4.9984	0.6489	8.3112	4.2185	0.5714	0	0	0	0	1	1
11	0	8.6221	0.4628	4.2094	0.4699	84.0628	5.5334	0.5431	7.1602	3.0571	0.381	0	0	0	1	1	1
11	0	9.0047	0.5504	4.1096	0.7096	92.356	5.7484	0.6436	8.4018	5.5822	0.5714	1.0102	1	0	1	1	1
11	0	11.1884	0.6019	5.906	0.7096	116.1222	7.2112	0.6726	8.1451	3.6083	0.3333	1.0102	1	0	0	1	0
11	0	9.806	0.3977	3.6141	0.4039	103.8015	6.7026	0.2544	6.2413	3.8606	0.1905	0.2474	0	0	0	1	1
11	0	9.1201	0.5254	4.8573	0.3636	81.4686	5.8738	0.5964	8.0159	5.3454	0.4286	1.0102	1	0	0	1	0
11	0	10.1871	0.4191	4.0732	0.5376	114.9908	7.0645	0.2167	6.8375	4.165	0.2381	0.4949	1	0	0	1	0
11	0	9.2549	0.4552	4.238	0.4436	99.9813	6.0178	0.4993	6.4237	3.3687	0.381	1.0102	1	0	0	1	0
11	0	11.2181	0.5467	4.2724	0.8031	134.8515	7.3594	0.5708	6.603	3.898	0.2857	0.4949	1	0	0	1	0
11	0	11.4335	0.6255	3.2087	0.4126	84.5382	8.4209	0.3138	7.6932	2.4438	0.381	0.202	0	0	0	1	0
11	0	8.4634	0.455	3.8087	0.5879	92.8076	5.6025	0.4465	8.1799	5.5093	0.4286	0.6061	0	0	0	1	0
11	0	9.4538	0.5557	4.5151	0.7731	116.9193	6.3237	0.5287	6.5143	3.4767	0.4286	1.0102	1	0	0	1	1
11	0	7.273	0.433	3.3753	0.405	67.0142	4.7922	0.4366	6.8843	2.8078	0.4762	0	0	0	0	1	1
11	0	11.1889	0.5975	4.7163	1.0559	142.3989	7.388	0.6083	6.5755	4.4411	0.2857	0.6547	1	0	0	1	1
11	0	18.4208	0.8212	5.968	0.9017	167.7582	13.4803	0.6055	14.727	6.9528	0.4286	0.9897	1	1	0	1	0
11	0	11.0294	0.4759	3.6893	0.3935	115.2758	7.3646	0.4434	7.0848	4.2704	0.2381	0.202	0	0	0	1	1
11	0	10.2632	0.4739	4.6839	0.1803	84.7839	6.8849	0.4267	7.5435	5.007	0.3333	0	0	0	0	1	0
11	0	11.6183	0.3934	6.8731	0.3315	191.6476	7.5802	0.4255	7.1884	3.181	0.1905	0.8571	1	0	1	1	0
11	0	14.4629	0.5449	6.9691	0.5038	238.3053	9.6641	0.5195	10.7451	1.0467	0.1905	0.9897	1	0	1	1	0
11	0	15.2748	0.4702	6.2964	0.1741	222.4521	10.3225	0.3984	14.0318	1.6751	0.1429	0.5471	1	1	1	1	0
11	0	13.6833	0.7074	6.2362	0.9254	187.0608	9.3602	0.6412	7.0644	0.1236	0.4286	0.9897	1	0	0	1	0
11	0	5.5556	0.5385	1.696	0.4685	21.2962	3.638	0.5668	7.7472	1.3338	0.7619	0	0	0	0	1	0
11	0	22.1051	0.5963	5.8689	0.4965	252.2544	15.0893	0.5194	20.1123	8.1431	0.1429	0.5471	1	0	0	1	0
11	0	22.7497	0.5845	7.9425	0.5008	502.3882	15.9296	0.43	15.6476	6.8392	0.1905	0.9897	1	0	0	1	1
11	0	12.2684	0.423	6.2556	0.5295	202.6337	8.1682	0.3918	6.3517	3.6444	0.1905	0.9897	1	1	0	1	0
11	0	14.4656	0.641	6.2113	0.7553	113.8441	8.5596	0.9056	18.6543	1.9235	0.2381	0.8571	1	0	0	1	0
11	0	18.2026	0.7209	7.4433	0.798	285.6209	12.8392	0.5794	14.8661	5.7298	0.3333	0.9897	1	1	0	1	0
11	0	23.3408	0.6403	5.4306	0.3461	235.2458	17.4104	0.2877	19.4449	8.9931	0.2381	0.6547	1	0	0	1	1
11	0	22.7706	0.8087	4.505	0.5665	360.8712	17.1737	0.5097	15.9468	10.0969	0.4286	0.9897	1	0	0	1	0
11	0	18.184	0.7636	8.6175	1.128	353.5155	11.9902	0.7887	9.771	4.5924	0.1905	0.5471	1	0	0	1	0
11	0	18.0893	0.5793	8.4133	1.0753	388.1407	11.7408	0.6321	11.187	2.2865	0.1429	0.5471	1	1	0	1	0
11	0	15.4626	0.6523	7.8815	0.7908	279.6688	10.1178	0.6887	9.0164	1.8414	0.2381	0.9897	1	1	1	1	0
11	0	22.3786	0.6622	5.7786	0.1252	393.3701	15.8807	0.4908	19.4678	8.1896	0.2381	0.6061	0	1	0	1	0
11	0	18.8762	0.8343	7.3255	1.0323	200.8114	13.8007	0.6236	13.1649	7.4231	0.4286	0.9897	1	0	0	1	0
11	0	22.772	0.7432	4.6486	0.4087	281.9994	16.6952	0.5029	17.9011	9.2932	0.2381	0.6547	1	0	0	1	0
11	0	7.7349	0.6162	3.5202	0.8369	80.3224	5.2203	0.5727	5.6072	3.6363	0.4762	1.0102	1	0	0	1	0
11	0	18.2507	0.6571	5.1834	0.3733	209.3375	12.5728	0.5658	15.5391	4.8138	0.2381	0.6547	1	0	0	1	0
11	0	16.3672	0.7794	8.5254	0.899	217.5452	10.6831	0.8282	12.4585	4.1937	0.1905	0.8571	1	0	0	1	0
11	0	10.8931	0.6739	4.0327	0.9954	111.1438	7.6051	0.5503	4.9869	3.2789	0.3333	0.6547	1	0	1	1	1
11	0	8.5415	0.5836	3.9057	0.4969	77.5891	5.7486	0.5434	6.8533	2.8073	0.5238	0	0	0	1	1	1
11	0	4.9575	0.5658	2.4193	0.5776	27.6979	3.3035	0.5502	6.1045	1.6876	0.7619	0	0	0	0	1	1
11	0	23.9907	0.5648	7.4764	0.5134	380.4636	16.9958	0.3637	22.3186	9.1409	0.0952	0.6389	1	0	1	1	1
11	0	23.1484	0.5896	5.5828	0.2828	313.4144	15.3855	0.583	21.2106	8.8903	0.1905	0.5471	1	1	1	1	1
11	0	22.2458	0.6205	8.6709	0.9319	521.083	16.021	0.3884	16.3376	7.1855	0.2857	0.8571	1	1	0	1	0
11	0	12.6514	0.7094	6.5621	0.9264	184.6542	8.2005	0.7705	8.52	0.1505	0.381	0.9897	1	0	0	1	0
11	0	4.6302	0.4498	2.15	0.6213	27.624	2.9329	0.5654	7.0534	1.5966	0.8571	0	0	0	0	1	0
11	0	6.8996	0.4723	3.3755	0.5692	55.9419	4.4539	0.5368	6.4199	3.8206	0.619	0	0	0	1	1	0
11	0	8.4288	0.5306	3.2982	0.6824	94.4225	5.7724	0.4304	6.0319	3.6305	0.381	0.6061	0	0	1	1	0
11	0	8.7761	0.6088	3.9565	0.6415	82.6201	5.8183	0.6104	6.9695	2.863	0.5238	1.0102	1	0	0	1	0
11	0	6.6133	0.495	2.8252	0.6394	50.7834	4.2566	0.5674	7.0811	2.3308	0.7143	0	0	0	0	1	0
11	0	13.5954	0.8319	6.1824	1.4773	187.6789	9.0013	0.8519	8.0488	1.6163	0.2857	0.6547	1	0	1	1	0
11	0	11.1073	0.7067	5.8913	1.0138	138.6449	7.1152	0.7946	5.8215	1.6479	0.4762	1.0102	1	0	0	1	0
11	0	7.2584	0.4559	2.89	0.3741	49.006	4.8439	0.4222	6.2716	4.2234	0.5238	0	0	0	0	1	0
11	0	11.4613	0.6497	3.0826	0.4698	74.4748	7.9829	0.5276	6.8073	4.3938	0.4286	0.6061	0	0	1	1	0
11	0	6.0056	0.4634	3.2143	0.4927	43.6937	3.872	0.5312	7.5456	3.2223	0.8095	0	0	0	0	1	1
11	0	8.0129	0.4276	3.6729	0.2505	73.6949	5.3483	0.3887	6.4575	3.9917	0.5238	0	0	0	0	1	0
11	0	6.778	0.4002	3.4045	0.2013	55.8808	4.5245	0.3557	7.2102	2.9204	0.619	0	0	0	0	1	0
11	0	5.1761	0.5371	2.4271	0.6187	25.9574	3.4184	0.5429	7.5926	2.5252	0.7619	0	0	0	1	1	0
11	0	6.4647	0.4694	3.2947	0.5449	56.9659	4.1548	0.5458	7.2756	3.6248	0.619	0	0	0	1	1	0
11	0	12.2281	0.5903	4.6857	0.4098	145.3217	8.1127	0.5884	7.8575	1.678	0.381	0.6061	0	1	0	1	0
11	0	25.9626	0.696	4.2985	0.5858	319.6321	20.2288	0.1921	20.8742	11.6537	0.2857	0.4949	1	0	0	1	0
11	0	26.147	0.624	5.5734	0.5419	404.953	19.5041	0.2553	22.0599	11.1874	0.1905	0.5471	1	0	1	1	0
11	0	10.5036	0.8604	5.3514	1.39	129.9436	7.0468	0.8528	6.6938	1.1838	0.5238	1.0102	1	0	0	1	0
11	0	5.041	0.5003	2.1334	0.4828	21.9347	3.4101	0.4317	7.1729	2.7749	0.8571	0	0	0	1	1	0
11	0	23.3274	0.6346	5.1598	0.3772	280.1757	17.4778	0.2563	22.6765	8.0497	0.2381	0.6547	1	0	0	1	0
11	0	7.4632	0.3636	4.1407	0.2322	80.0232	4.816	0.4304	7.1642	4.3805	0.5238	0	0	0	0	1	0
11	0	8.2573	0.5656	4.5898	0.6534	90.7623	5.136	0.7207	6.7787	3.1324	0.4762	1.0102	1	0	0	1	0
11	0	14.0496	0.441	6.481	0.1578	231.7332	9.4214	0.3888	6.5436	4.0046	0.1905	0.6547	1	0	0	1	0
11	0	24.6132	0.5895	6.8772	0.186	456.9519	18.2762	0.2007	22.429	9.5907	0.0952	0.3912	1	0	0	1	0
11	0	7.7524	0.5545	4.0995	0.7065	80.4836	4.7784	0.7313	6.5951	2.9228	0.4762	0.9897	1	1	0	1	0
11	0	15.8481	0.4912	5.884	0.37	205.8704	11.0895	0.2986	12.5605	1.7061	0.2381	0.4949	1	0	0	1	0
11	0	18.9892	0.5454	7.7992	0.3688	334.7544	12.5983	0.5395	15.9252	4.5447	0.0952	0.6389	1	0	0	1	0
11	0	7.0975	0.4687	3.4331	0.3457	56.9393	4.644	0.4956	6.844	3.5443	0.5714	0	0	0	0	1	0
11	0	14.566	0.724	6.4315	1.042	171.5033	9.454	0.7829	11.7932	2.6428	0.2857	0.9897	1	0	0	1	0
11	0	8.3193	0.513	3.6129	0.717	85.1554	5.6707	0.4233	6.257	3.1489	0.381	1.0102	1	0	0	1	0
11	0	8.791	0.5189	4.2592	0.6947	97.9351	5.9279	0.4636	6.6948	4.3787	0.4762	1.0102	1	0	1	1	0
11	0	11.5359	0.5217	3.6695	0.7226	133.3316	7.9579	0.3954	5.6013	3.0722	0.2381	0.4949	1	0	1	1	0
11	0	6.8402	0.4631	3.6424	0.5409	56.9596	4.4869	0.4824	6.4548	4.1683	0.619	0	0	0	1	1	0
12	0	22.8825	0.6701	4.7821	1.1345	218.4413	16.4995	0.4542	17.4823	8.5145	0.2381	0.6547	1	1	0	1	0
12	0	15.3179	0.809	7.9771	1.2186	294.1982	9.7298	0.9192	16.5585	3.0337	0.3333	0.9897	1	1	0	1	0
12	0	19.5847	0.8007	6.7509	1.1202	369.9013	14.4375	0.5614	12.2375	7.2177	0.3333	0.9897	1	0	0	1	0
12	0	15.9342	0.5248	7.7531	0.4919	279.7178	9.7934	0.7101	10.6988	1.5895	0.1905	0.8571	1	1	0	1	0
12	0	15.7226	0.6048	6.6757	0.7195	229.1297	10.5177	0.583	7.6083	2.1664	0.1905	0.9897	1	0	0	1	0
12	0	18.3233	0.8173	9.4028	1.3398	469.213	12.3522	0.7959	13.5011	4.3102	0.381	0.9897	1	0	0	1	0
12	0	9.6121	0.5554	3.8952	0.5829	94.6089	6.2085	0.6196	6.8753	3.2517	0.4286	0	0	1	0	1	0
12	0	10.5799	0.397	5.6156	0.3151	155.0051	6.9632	0.4011	10.5679	5.2345	0.2381	0.9897	1	1	0	1	0
12	0	8.2395	0.6107	3.9424	0.6846	70.5573	5.6173	0.5396	10.0202	6.6273	0.4286	1.0102	1	1	0	0	0
12	0	9.4105	0.6473	4.6399	0.9424	106.8547	6.1492	0.6867	10.2466	3.1807	0.5238	1.0102	1	0	0	1	0
12	0	19.0922	0.5952	4.5406	0.3056	184.5727	12.7414	0.5785	18.4368	4.8744	0.1905	0.2474	0	1	0	1	0
12	0	13.6795	0.5607	6.1814	0.8626	238.9203	8.8593	0.6184	4.9509	0.8121	0.1905	0.5471	1	0	0	1	0
12	0	11.4536	0.6104	4.0177	0.6428	86.3114	7.9355	0.4945	8.2375	0.2731	0.381	0.202	0	1	0	1	0
12	0	23.6974	0.6436	4.6617	0.4553	267.3436	17.8966	0.2363	23.4965	9.0523	0.2381	0.4949	1	0	0	1	0
12	0	10.0901	0.5579	5.1772	0.9065	138.0595	6.8184	0.5029	5.9546	2.7934	0.381	0.9897	1	0	0	1	0
12	0	15.0232	0.6691	7.5268	0.7876	194.7918	9.6188	0.757	18.1481	2.3885	0.2381	0.9897	1	0	0	1	0
12	0	13.6987	0.5499	4.7411	0.3182	123.6342	9.1579	0.5237	12.3073	1.1562	0.2857	0.6061	0	1	0	1	0
12	0	19.2751	0.6677	4.2497	0.2631	124.8411	14.6063	0.2716	16.7333	6.4885	0.3333	0.202	0	1	0	0	0
12	0	7.6369	0.548	3.4086	0.3038	36.7876	4.9529	0.6017	9.8662	3.8697	0.5714	0	0	0	0	1	0
[truncated: 6,281 more rows]
